# Supplementary material for: Integrative Analysis of the Developing Postnatal Mouse Heart Transcriptome
Source: PLoS One. 2015 Jul 22;10(7):e0133288. doi: 10.1371/journal.pone.0133288 (PMC4511561; doi:10.1371/journal.pone.0133288)
Supplement: S1 Table — (XLSX) [file pone.0133288.s001.xlsx]

## Sheet: Sheet1
S1 Table_Primers of the Selected Genes for Validation with Realtime PCR
Primer name	Sequence(5'to3')
BMP10-F	5’- aaattcgccacagaccgga- 3’
BMP10-R	5’- aaccgcagttcagccatga- 3’
Hand1-F	5’- cgaaagcaagcggaaaaggg - 3’
Hand1-R	5’- ggtgcgccctttaatcctct- 3’
Hif3a -F	5’- ggaacttcaagacgccctga - 3’
Hif3a -R	5’- tatgtcctgagcagtgcagc - 3’
Myo3b -F	5’- ggacaggatgaatgtgggca - 3’
Myo3b -R	5’- ggacagcatcgacaccttca - 3’
IGF2bp1-F	5’- tacaagtgttcatccccgcc - 3’
IGF2bp1-R	5’- aggtgtttctggtggtgcaa - 3’
Hmcn2-F	5’- agccctgaaccagccattac - 3’
Hmcn2-R	5’- tgtaagtgcctgcatcctgg - 3’
Mapt -F	5’- tcgccaggagtttgacaca - 3’
Mapt -R	5’- atgcctgcttcttcggctt - 3’
Art1-F	5’- tcaatacaagccgacccacc - 3’
Art1-R	5’- aagcagaaatggagcctggg - 3’
Itgb6-F	5’- gacgtgagcccagacagaaa - 3’
Itgb6-R	5’- cagctcaatccccattcggt - 3’
Rxrg -F	5’- gccactgaagcatgctcttg - 3’
Rxrg -R	5’- tttccaatcccaggcagacc - 3’
c-Myc -F	5’- gattccacggccttctctcc - 3’
c-Myc -R	5’- gcctcttctccacagacacc - 3’
cycA -F	5’- gcccaacagtcaatacggga - 3’
cycA -R	5’- caaagccggcagtctttcac - 3’
Cyclin D1- F	5’-ccccaacaacttcctctcct-3’
Cyclin D1- R	5’-ggcttcaatctgttcctggc-3’
CycE -F	5’- tctgaccattgtgtcctggc - 3’
CycE -R	5’- gaagcagcgaggacaccata - 3’
CDK1 -F	5’- ccaagaagccgcttttccac - 3’
CDK1 -R	5’- tcgacttctggccacacttc - 3’
GADD45-F	5’- cactgtgtgctggtgacgaa - 3’
GADD45-R	5’- tccatgtagcgactttcccg - 3’
GATA4-F	5’- accagaaaacggaagccca - 3’
GATA4-R	5’- ttgatggggcgcatctctt - 3’
MYH7-F	5’- gggcattgagtggaccttca - 3’
MYH7 -R	5’- caggtggttgtcgtacagct - 3’
IGF1R -F	5’- gggccaaactcaaccgtcta - 3’
IGF1R -R	5’- aaccggcagagcaatgatca - 3’
IGF1-F	5’-ccccactgaagcctacaaaa- 3’
IGF1-R	5’-gggaggctcctcctacattc- 3’
MEF2D -F	5’- ttcaggcgctatgggtcatc - 3’
MEF2D -R	5’- tgtcaccagggaaggagtga - 3’
TNNI -F	5’- aggctgagaaggtgcgttac - 3’
TNNI -R	5’- ctctggtgttgtggaggcat - 3’
Nkx2.5-F	5’- ttcaagcaacagcggtacct- 3’
Nkx2.5-R	5’-acttgtagcgacggttctgg - 3’
Gata4-F	5’- accagaaaacggaagccca- 3’
Gata4-R	5’- ttgatggggcgcatctctt- 3’
c-kit-F	5’- tccaacgatgtgggcaaga- 3’
c-kit-R	5’-gctgcaaccacaaagccaa - 3’
Islet1-F	5’-gcagcaacccaacgacaaa - 3’
Islet1-R	5’- tgcaaggcgaagtcactca- 3’
mGAPDH-F	5’- tatgtcgtggagtctactggtgtct- 3’
mGAPDH-R	5’- ggcggagatgatgacccttttggct- 3’
