# Supplementary material for: Integrative Analysis of the Developing Postnatal Mouse Heart Transcriptome
Source: PLoS One. 2015 Jul 22;10(7):e0133288. doi: 10.1371/journal.pone.0133288 (PMC4511561; doi:10.1371/journal.pone.0133288)
Supplement: S2 Table — (XLSX) [file pone.0133288.s002.xlsx]

## Sheet: Sheet1
S2 Table_Differentially Expressed Genes List in Day 13 Heart vs Day 2 Heart
Probeset ID	gene_name	p-value(D13 vs D2)	Fold-Change(D13 vs D2)
AK083701	Hmcn2	0.000149116	49.6296
M18775	Mapt	8.50248e-06	44.961
AK043886	N/A	1.10998e-05	44.5698
BC115562	4933401F05Rik	0.00116567	41.0098
BC014748	Mapt	2.57692e-06	40.402
BC040753	Hmcn2	5.42282e-05	40.289
BC105665	Drd2	0.000469781	34.496
BC101952	Klra3	7.54981e-05	31.7352
EF660528	AW112010	1.33602e-05	30.8479
M18776	Mapt	5.66723e-06	30.6282
AK038797	Mapt	0.000989309	26.7763
S62952	Rxrg	4.27565e-06	25.8097
BC029248	Retnla	0.000156071	24.6647
XM_001473893	Hmcn2	0.00506942	22.5479
BC028792	Pnpla3	4.65551e-06	22.2047
AK085751	Mgl2	0.00132923	20.1451
BC035272	Cnga3	0.00269033	19.3377
BC132524	Klra3	0.000170164	18.836
XM_978791	Hmcn2	6.90099e-05	18.4763
BC132492	Art1	2.35008e-05	18.3194
AK156308	F830016B08Rik	0.000174155	18.1507
BC063760	Art1	1.40281e-06	17.9739
BC080666	Cilp	2.63216e-05	17.2947
AK008867	Itgb6	0.000711806	16.8478
NM_001099297	Duox1	0.00360287	16.5263
BC019531	Efhd1	7.56523e-05	16.3263
AK036439	Itgb6	1.94517e-06	16.0841
AF115376	Itgb6	2.57831e-06	14.6711
BC103544	Klra3	1.14835e-05	14.5153
BC119374	A930018M24Rik	1.64508e-05	14.5072
BC049185	Itgb6	1.12648e-08	14.3282
BC037498	Rpl3l	2.49208e-06	14.3045
BC017631	Tuba8	4.28825e-06	14.1662
AK142698	Gck	0.000162762	13.7746
BC099512	2210408F21Rik	7.51719e-05	13.5097
BC099879	Klra3	3.1927e-06	13.3407
BC048482	Hrasls	4.04077e-05	13.1866
AK018965	1700119I11Rik	0.000122662	13.159
AK156114	BC055004	0.000475801	12.8956
AK019511	Itgb6	8.37936e-06	12.6785
BC085243	Rpl3l	1.13413e-06	12.4265
AK077898	Magix	1.16402e-05	12.1725
BC011139	Gck	0.000605851	12.0887
BC012690	Vtn	2.94555e-05	12.0567
BC145876	Rpl3l	3.40315e-06	11.9955
BC052315	Bcl6	3.07953e-05	11.7961
AK139197	Htr7	0.00122723	11.756
BC132580	Magix	1.27001e-05	11.7069
BC019755	Duoxa1	0.000337252	11.5549
AY363100	Myh14	4.93096e-05	11.2511
AK040274	Cmah	4.25551e-05	11.0383
BC029012	Crybb1	5.03612e-07	10.965
BC011135	Klhdc8a	7.79122e-06	10.9194
BC019198	Ces3	0.00120764	10.9153
BC099459	Magix	1.4405e-05	10.8674
BC015292	N/A	2.71158e-05	10.8191
BC156149	Hcn2	4.84711e-06	10.7897
BC120569	Olfr561	0.000113018	10.7558
S69381	N/A	0.000264556	10.5862
BC051174	Pcolce2	8.15561e-06	10.5419
AK029860	Trim7	3.45685e-05	10.5374
V00821	Igh-6	0.000323896	10.522
BC002035	N/A	9.57919e-06	10.326
BC127619	Gpr37l1	0.00547804	10.2781
BC116400	Klra21	0.000803377	10.0628
BC116986	Htr7	0.000316922	9.94178
BC011241	Entpd2	2.02613e-05	9.91928
BC096667	Igh-6	0.00014829	9.84538
BC052317	Rtn4r	2.12805e-05	9.73658
BC028540	Igk	2.83013e-05	9.7198
BC091750	N/A	7.02544e-06	9.5625
AK033601	Sh3rf2	9.67003e-06	9.49257
BC049182	Hr	1.04643e-05	9.42098
BC031498	N/A	7.79733e-05	9.37823
BC125555	2310010M20Rik	0.000296803	9.25603
BC028925	N/A	7.82364e-05	9.24819
BC006643	N/A	8.50485e-05	9.14994
AK090021	Pla2g5	0.000743422	9.13865
BC030899	Pla2g5	0.00112089	9.13058
BC019553	2210407C18Rik	0.00161696	9.11401
BC035043	Clec3b	1.19818e-06	9.04825
BC053409	Igh-6	7.25314e-06	8.9391
BC018315	Igh-6	1.76434e-05	8.893
BC054846	Slc38a3	2.58186e-05	8.85311
BC048645	1700019D03Rik	6.23677e-06	8.74516
AK085900	Itgb6	5.56106e-05	8.74128
XM_001479637	2310010M20Rik	0.000134983	8.69628
BC024149	Avpr1a	0.00116874	8.66495
BC119450	Igl-V1	0.00299942	8.63488
BC059249	Ttbk1	6.78859e-05	8.59236
BC019760	N/A	2.42265e-05	8.5678
BC091738	Gm8760	0.00019447	8.50805
BC106195	BC055004	0.000629559	8.49791
BC056444	Cryba4	7.27146e-06	8.48067
AK039744	Apol11b	0.00310181	8.45243
AK158826	Thrb	2.40966e-05	8.44299
AK158118	Apod	0.000551624	8.35207
BC025169	Chac1	0.000375904	8.2776
AK006523	1700019D03Rik	0.000135343	8.2633
BC091754	Gm7202	0.000263017	8.2343
AK131817	Fam70b	7.84733e-06	8.18968
BC058401	Rxrg	6.74184e-06	8.17072
BC125329	Myoc	0.000737372	8.12597
BC010758	Cbr2	0.000146428	7.88243
AK163608	Cd19	0.00168769	7.85363
AK041706	N/A	0.000947264	7.82787
AK164699	N/A	0.000687168	7.80854
BC034862	Bdnf	7.54367e-05	7.79027
BC116696	Mrgprh	0.000188723	7.7517
XM_001473324	Gm2347	6.04064e-05	7.74118
BC089035	Thrb	4.58382e-06	7.73971
AK080219	Acsm5	0.00510388	7.7081
AK002607	Slc38a3	1.10139e-05	7.58156
BC099511	Lypd2	0.00173712	7.51211
BC042836	Fam70b	5.78269e-07	7.49985
AF396656	Trim7	1.90082e-05	7.4817
BC002112	Igk	0.00029235	7.45765
BC089620	Fam70b	1.29106e-05	7.44057
BC014811	Mgl1	0.000404173	7.43219
AK134885	Ighv14-2	0.00102479	7.27681
BC053731	Cd2	0.00173789	7.18464
BC006919	Tnmd	0.00070814	7.16009
NM_206823	Olfr153	0.00264115	7.15074
BC145907	Apod	0.000262815	7.12885
BC106088	Pi16	0.000109671	7.1039
BC034256	Tgtp	0.000585274	7.07009
AK041267	N/A	0.000138031	7.04527
AK037070	Ar	0.000208011	7.01867
BC132407	Lypd2	0.000749281	7.00469
BC114437	Il2ra	0.00409974	6.92612
BC048657	Prss51	0.00504114	6.89835
AK131742	N/A	0.00258967	6.87662
AY506557	Fcrls	0.000141792	6.78567
BC092258	Itih4	0.00196073	6.66841
BC125312	Uts2r	0.000438548	6.63935
XM_001477518	Gm9994	6.24319e-05	6.60265
BC010975	Sod3	0.000294003	6.59523
AK030414	Gbp5	0.000171438	6.47817
BC052824	Cd247	0.00211797	6.41271
BC055079	Cmah	0.000141608	6.39466
AY026062	Cdh23	0.000162449	6.36686
BC098469	Lgi4	0.00132892	6.36324
BC055004	BC055004	0.00199099	6.35288
AK160729	Apod	0.000286463	6.3342
BC059012	Ret	2.80095e-05	6.30227
M13680	Igh-6	0.000840608	6.26813
BC156767	Cd19	0.000137002	6.2479
BC096435	Cd74	0.000230239	6.2451
AK145110	Cmah	0.00012888	6.19574
BC090642	Crispld2	4.3089e-06	6.193
BC066202	Gfra3	3.16685e-05	6.08134
AK083394	Cmah	0.00107347	6.0519
XM_987107	3300005D01Rik	0.00442252	5.94572
BC025170	0610037M15Rik	0.00328909	5.92613
AK085771	N/A	0.00152269	5.88646
AK170779	Mgl1	0.00316895	5.85344
AK161601	Cryba4	6.73642e-05	5.84912
AK080885	Fcgr2b	0.000604298	5.84363
AK007638	Cd209f	0.00217885	5.81846
BC006711	Slc25a29	0.000107734	5.8091
AK035513	Pdlim4	0.00209796	5.80754
BC099497	Cd209f	0.00383537	5.79435
BC013451	Cyp2e1	0.000199637	5.78486
AB061276	Cmah	6.99965e-05	5.74963
AK004893	Itih4	0.00111203	5.66386
BC076583	Gda	0.000395594	5.61404
BC067409	C4b	0.00067493	5.59344
AY993942	Ssr1	0.000353801	5.54544
BC013458	Pah	0.000100375	5.53864
NM_001103367	Rai2	2.66481e-05	5.53798
BC096547	Ccdc67	0.00472255	5.51179
AK170719	Tnfaip2	7.8106e-06	5.44251
NM_001099742	Scgb1c1	9.36167e-05	5.43966
AK085761	N/A	1.26432e-05	5.40484
BC054378	Gfra1	0.00133861	5.40419
BC156902	Asb14	1.51438e-05	5.38704
XM_001000153	Gm8378	0.00147935	5.36238
AK010071	Cd209g	0.000899028	5.33773
BC132046	Nepn	0.00294115	5.32061
BC031841	Pamr1	1.3123e-05	5.30579
BC126864	Olfr569	0.00205341	5.30086
BC148496	Ar	8.48648e-05	5.29189
S62756	Thrb	0.00146605	5.28177
BC116399	Klra21	0.001221	5.26442
BC044783	Gfra1	0.00112075	5.25878
AK082720	Gm14492	1.54019e-05	5.25667
AK148504	Syne1	0.00372848	5.24105
AK031847	Rps6kl1	0.000872612	5.216
U09772	N/A	0.000724077	5.2036
AK002779	0610037M15Rik	0.00252671	5.17521
AK039530	Ephb1	0.0038495	5.16938
BC058555	Gbp5	0.000106563	5.15639
AK144695	N/A	1.86692e-05	5.15427
BC079566	Grm1	0.000950986	5.14986
AF017182	Sox10	0.00097203	5.12843
AK052884	Asb14	5.31239e-05	5.12816
AF426462	Fcrla	0.00507133	5.12535
BC118026	Pi16	9.99801e-05	5.12402
BC016109	Csdc2	0.00254122	5.10997
AK086373	Slc36a2	0.00538844	5.09292
AK200664	Sox10	0.000671558	5.07335
BC114981	Siglecg	0.00257082	5.06893
BC156067	Cpz	0.000301894	5.05135
BC021953	2210408F21Rik	0.00100783	5.05126
BC024614	Fxyd2	0.000204812	5.03628
BC043936	Kcng4	0.00223653	4.99816
BC029692	Kcnj14	9.14623e-05	4.99304
AK088911	N/A	0.00303394	4.96346
BC058611	Pou2af1	0.00186072	4.96279
AK029284	Wnt10b	0.00256659	4.95998
BC011061	Col8a1	2.86216e-05	4.95707
BC055922	N/A	0.000600732	4.94477
AK019034	Crispld2	1.96405e-05	4.93601
AK005368	Ntsr2	0.000191881	4.92543
AK144931	Tnfsf10	0.000264727	4.92401
AK088858	Tgtp	0.00415994	4.90579
NM_001099217	Ly6c2	0.00533826	4.88725
BC090617	Abcc1	2.14529e-06	4.86301
BC132622	Gal3st2	0.000235251	4.8596
AK143577	Ly6c1	0.00166394	4.83834
BC119264	Igsf1	0.000463104	4.82614
BC029762	Mybpc2	7.30079e-05	4.82193
AK032118	N/A	0.00113919	4.81386
AK047141	B930025P03Rik	0.000309537	4.80121
AF108718	Camk2b	0.000343493	4.7887
BC050794	Asb15	0.00238508	4.72682
BC115632	C1qtnf9	5.11688e-05	4.71758
AK080798	Me3	0.00404292	4.70144
BC044800	Slc36a2	0.000108013	4.68759
BC119552	Thrb	0.000881653	4.67822
BC092260	Cyp2c67	0.00328106	4.66824
BC094567	Sema4f	0.00534394	4.66459
AK146054	Sp100	3.47578e-05	4.65522
AK052880	9630013D21Rik	0.000137156	4.65147
AK031254	Pamr1	0.000985478	4.63044
AK158645	Kcnk13	0.00495596	4.61361
AK171510	Tmem154	0.00122044	4.60552
BC027298	Rps6kl1	0.000891677	4.60011
BC090967	C1qtnf7	0.000482886	4.57587
AK041785	Rnf220	0.000343166	4.55619
XM_357140	Gm1305	0.00102319	4.54442
BC030068	Pdlim4	0.00123353	4.52478
BC021610	Bcl3	1.25973e-05	4.52202
BC057998	H2-Ab1	0.00014545	4.5021
BC018551	Sox10	0.000429353	4.49915
XM_001480983	Gm4643	0.000396373	4.49791
AK142440	9330158H04Rik	0.000346439	4.49123
AK039036	RP23-303F24.3	0.0021645	4.4828
BC085250	Asap3	1.64238e-05	4.48261
AK044223	Parp3	1.75999e-06	4.48146
BC019711	Mrgprf	0.000107295	4.48093
AK020348	Acbd7	5.33705e-05	4.47461
AK030561	5330432B20Rik	0.00127345	4.46946
XM_283290	Ribc2	0.00525233	4.45539
BC025833	Tmem82	0.000708811	4.45212
AK090150	N/A	0.00305417	4.44892
AK052711	D630033O11Rik	0.000177182	4.44797
AK039241	Prune2	4.42314e-06	4.44385
BC115483	2310002L09Rik	0.00261676	4.42974
AK144907	Abcb1a	0.000880758	4.41104
BC003882	Rgs4	1.83914e-06	4.33772
AK080004	Sp100	0.000126234	4.33322
BC116364	Psmb9	0.000129982	4.31322
BC039155	Ldhd	6.23726e-06	4.31045
AK088125	Parp3	6.74878e-05	4.30989
BC010322	H2-Ab1	0.000998942	4.28695
BC029629	Fez1	0.0014514	4.28631
BC116291	Ccdc33	0.00424841	4.27592
AK029072	5730410E15Rik	3.14016e-05	4.2628
AF223414	Asph	2.81759e-05	4.26028
BC025171	Sox10	0.0014544	4.25745
U83636	Sp100	0.000174642	4.25116
BC079667	Kcnd2	0.00021227	4.24792
BC070439	Gpr17	4.45287e-05	4.22533
BC027230	Rasa4	0.000669494	4.22333
BC019856	Gulo	0.00161805	4.21379
BC006651	Steap4	0.000253879	4.20186
AK153661	Stap1	0.0048428	4.18506
BC057460	Rasa4	0.000976981	4.17955
AK147021	Gm5532	9.06068e-06	4.15975
BC107258	Trim54	8.11684e-05	4.15311
BC012226	Cd79b	0.0003311	4.14695
AK143856	D630033O11Rik	0.000336244	4.12674
BC051178	Tmem117	0.00060969	4.12136
BC043925	H2-Aa	0.00027324	4.11692
BC099935	Me3	2.57333e-05	4.10801
AK138811	RP23-303F24.3	0.00122076	4.10292
AK007376	1810008I18Rik	0.000425575	4.10269
BC065175	Alpl	2.22893e-05	4.10224
BC051133	Rgs7	0.000836894	4.09741
BC019391	Gpd1	2.25337e-06	4.0946
BC051450	Psmb8	0.00120055	4.08845
BC145750	Ankrd35	3.63584e-06	4.05762
BC156806	Bcl3	0.000132235	4.04716
BC053014	Abcb9	8.48159e-05	4.04591
BC072615	Cd83	0.000525969	4.03631
BC092532	Fam131a	1.01842e-05	4.02318
XM_001474446	100040293	0.00136558	4.00994
BC008168	H2-Ab1	0.00109181	3.99765
BC034219	Gpt2	0.000133733	3.99369
AK142950	Scube2	0.000167133	3.99197
AK053969	6330406I15Rik	0.00184141	3.98916
AK043075	N/A	0.00423141	3.97799
BC116246	6330406I15Rik	0.00020806	3.96991
AK131719	AI507597	0.00386044	3.9641
AK054244	D630042P16Rik	0.00340007	3.95122
AK129222	Celsr3	0.000788405	3.94065
AK053152	Adap2	5.74577e-05	3.93542
BC069183	Sp100	5.11369e-05	3.93326
BC019190	Fap	1.97926e-05	3.9327
BC011153	Sqrdl	2.8162e-05	3.92948
AK122446	Iqsec3	0.00155877	3.91688
NM_177052	Kif6	0.000207086	3.90821
CT010199	Sp100	1.39084e-06	3.88463
AK003793	1110018N20Rik	0.000367756	3.88146
AK021144	C030044C12Rik	3.30434e-05	3.8777
AK145638	Dpysl4	3.5706e-05	3.87746
BC090972	Ifitm1	0.0015492	3.87225
AK079693	Itk	0.000127969	3.86728
AK016166	Sqrdl	0.000983648	3.86718
AK154155	Tnfaip2	5.83745e-06	3.86401
BC130658	Olfr558	0.000545155	3.85565
AK038386	A230001M10Rik	0.000748928	3.85301
BC140268	Fgf6	0.00221202	3.83855
AK039336	Magi2	0.000375614	3.82801
XM_355911	Pcsk6	1.92561e-05	3.81116
XM_001476661	Gm3154	0.00264491	3.80268
AY303784	H2-Ab1	0.000102794	3.80245
AK160010	Xdh	0.000160179	3.79603
BC059785	Blnk	0.00154259	3.77285
BC019996	Slc25a35	7.33656e-05	3.77159
DQ139285	Rgs7	0.000598772	3.77051
AK220445	Gpd1	8.96404e-05	3.75837
BC016551	Fcrls	5.33651e-05	3.75348
BC108405	Asb5	0.000368522	3.74757
XM_899399	2310002D06Rik	0.00264014	3.74238
BC068020	Tmod4	0.000141418	3.72452
AK172515	Cd83	9.6873e-05	3.7139
AK030598	Cdkl2	1.17649e-05	3.71084
BC021944	Enho	0.00067033	3.70354
AK045719	Siglech	0.00165648	3.69595
DQ139287	N/A	0.000483839	3.68213
BC028763	Cbr3	2.7776e-05	3.67343
AK020206	Fmnl1	0.00570077	3.66561
XM_001479384	Slc26a10	0.00381176	3.65964
BC114969	Wnt10b	0.0027859	3.65685
BC019721	H2-Aa	0.000434074	3.64363
BC016254	Il34	0.000169617	3.63448
XM_976110	Dnahc12	0.00247305	3.6332
BC030930	Acss1	4.13006e-06	3.62596
AK147224	Cyfip2	0.000205475	3.61681
BC011336	Gbp2	0.00145569	3.60652
BC156356	Lrrc2	2.1211e-08	3.59686
AB040491	Col5a3	0.000232255	3.59294
BC056988	L1cam	0.00139753	3.57887
AK015284	N/A	0.00285955	3.57283
XM_905096	Gm12250	0.00156903	3.56353
AK050345	Abcb4	0.000346233	3.56021
AK139820	Cdkl2	3.89678e-05	3.55929
BC072620	Lingo3	0.000296488	3.55796
DQ139289	Rgs7	0.00343703	3.54707
BC039141	C4b	6.53659e-05	3.53362
BC038308	C1qtnf7	0.000747577	3.5326
DQ133463	Metrn	0.000224515	3.52742
BC013785	Psmb8	0.000578436	3.52201
BC030668	Blk	0.00306953	3.48725
BC132392	Tnr	0.0023617	3.47883
BC107259	Trim54	4.77656e-05	3.46514
AK154809	Tmem82	0.00280862	3.46412
BC032882	Gbp2	0.000592389	3.45736
XM_899803	Ntrk1	0.000514352	3.45715
BC051461	Lrtm1	0.000151252	3.45474
XM_001479529	Ccdc48	0.000988879	3.45323
AK051864	N/A	0.000897063	3.45062
XM_895007	Gm11709	0.00274574	3.44205
AK162129	Trim13	0.000288307	3.431
BC148411	Fmnl1	1.84638e-05	3.43022
XM_127466	3110006E14Rik	0.0056344	3.42709
AK155562	P2ry2	0.000351456	3.41666
BC120851	Asb5	0.000249342	3.40826
BC003476	Cd74	0.000320542	3.3897
BC095941	Fbln7	0.00549213	3.38673
AK165776	N/A	0.000261849	3.38571
BC092077	Lrg1	0.000419646	3.37251
BC043024	Nts	0.0010537	3.36759
BC119352	RP23-331L12.8	0.00258599	3.35496
BC018239	Gnb3	5.58825e-05	3.34544
AK077231	Sema3c	0.000250721	3.34476
BC111880	C1s	0.000524027	3.34312
BC132641	Fgf16	6.82745e-05	3.33973
BC019794	Lrrc3b	0.00220672	3.33597
AF075435	Trp63	0.00075844	3.33003
BC027520	Ccl12	0.00483289	3.32845
BC005583	Darc	0.000258674	3.32365
BC022625	Gpt	2.10938e-05	3.30683
NM_001097617	C1s	1.65501e-05	3.29951
AJ250684	Cd22	0.00144731	3.29732
XM_136914	Gm221	0.00457814	3.29023
BC019673	Hist1h2bc	0.000305154	3.28941
AK037703	Osbpl6	0.00224194	3.28595
D50060	Pcsk6	0.000123676	3.27612
BC079890	Krt222	5.87043e-05	3.27534
AK006257	1700023A16Rik	0.000613811	3.26389
BC046752	Stmn4	0.000300576	3.26242
BC156486	C4a	0.000345924	3.26021
BC057889	Cd14	0.000146523	3.25612
AK079434	Obfc2a	0.000918097	3.25591
BC028508	Sncg	7.43236e-05	3.25263
AK153350	Rsad2	0.000101472	3.24188
BC025135	Ly6d	0.00190888	3.23756
BC028534	Tmem160	0.00245953	3.23033
AK158820	Fmnl1	0.000110193	3.22856
AF075437	Trp63	0.000984072	3.22696
BC132594	Lrtm1	1.83401e-05	3.22581
AK155663	Cd37	0.00255941	3.21943
BC057957	Gabrr2	0.000581912	3.21728
BC010346	Tspan17	0.00269347	3.2153
BC025850	Wfdc1	0.00021952	3.21365
AK136391	Ifi203	0.00176393	3.20897
BC148356	Rgl3	2.23868e-06	3.20351
BC019527	Smoc2	0.00011635	3.20132
BC145769	Prkcq	7.7376e-05	3.19455
BC064052	Myot	0.00344051	3.1932
BC146283	Ikzf3	0.000402584	3.18808
BC090994	Fitm2	0.000119254	3.1866
AK135098	Syt17	0.00270731	3.18645
BC095985	Acsm5	0.00140587	3.18155
K02799	C4a	0.00244925	3.17749
BC099587	Lrtm1	4.98259e-06	3.17578
AK171273	F13a1	0.00278006	3.16859
BC027165	Adap2	0.000141428	3.16595
BC066996	Gal3st3	5.59664e-05	3.16145
BC034205	Slc16a9	0.000259152	3.1593
BC107344	Cd83	0.00230545	3.15818
AK015576	4930474M22Rik	0.00351741	3.14656
BC080756	H2-K1	0.00443682	3.14113
AK135715	9230115E21Rik	0.000798199	3.13964
AK156185	P2ry2	0.00211761	3.13929
AJ295843	Art5	5.78289e-05	3.12323
AK030285	Cd55	0.000523229	3.12189
BC028856	Slc26a6	9.13517e-06	3.12082
BC055839	Slc16a9	6.56658e-05	3.11177
AK142964	Scn7a	0.00333313	3.1087
AK144897	N/A	0.00066273	3.10806
BC018319	C1s	0.000124047	3.10773
AK033962	Kcnd3	0.000955611	3.10228
BC113762	Adam30	0.000607183	3.089
AK036329	Gm9925	0.00245574	3.08861
AY049076	Slc26a6	1.17434e-05	3.08744
BC094069	Sigirr	0.00502781	3.087
J03636	Ly6a	0.000572168	3.08545
NM_001012766	Ear12	0.00220775	3.08442
AK163409	Gpt2	0.000599737	3.08265
AK079999	5430435G22Rik	0.00308554	3.07962
BC009165	Thrsp	0.000431738	3.07296
BC002070	Ly6a	0.000251398	3.06646
BC002123	Pstpip2	6.79554e-05	3.06447
BC030324	C1qtnf2	1.06855e-06	3.06194
BC045114	Cngb1	0.00225078	3.05985
BC057654	Pstpip2	0.00026738	3.05484
AF075436	Trp63	0.00328568	3.05257
BC094635	S100a4	0.000595927	3.05088
AK156583	D14Ertd668e	0.000714932	3.03736
BC003756	Kcnj8	0.000332827	3.03538
AF075438	Trp63	0.000885837	3.03522
BC019187	Abcd2	0.000264182	3.0341
BC025174	C1qtnf5	3.81042e-05	3.03213
BC116438	D630042P16Rik	0.000193977	3.03182
BC016214	Myot	0.00269338	3.02608
BC089571	Il7r	0.00569768	3.01855
BC057301	Ephb1	0.000238268	3.0083
AK149445	Chrd	0.000845795	3.0039
U60881	Art5	0.00191469	3.00334
BC116955	1190003M12Rik	0.00229874	3.00208
BC026142	Myh11	0.00131316	2.99711
BC050245	Lrrc15	0.00543479	2.99049
BC100612	Cmklr1	5.01015e-05	2.98341
BC049601	Lrrc23	0.000268921	2.97983
AK158895	Prrt2	0.00204922	2.97925
BC019402	Cd37	0.000911721	2.97495
BC054394	N/A	0.0006711	2.97453
BC030733	Lrg1	0.00059538	2.9738
BC116823	Art5	0.000414625	2.97259
NM_001105245	Pcdh19	0.000221083	2.9725
BC027290	Nol3	0.000253918	2.97161
NM_001085518	Gm14085	3.63688e-06	2.96932
BC145926	Cd3e	0.00195634	2.9679
AF498250	Plcb1	0.000359881	2.96463
AY563160	Cdh23	0.00407736	2.9564
AK030354	Gnb3	0.00240426	2.95212
BC082551	Lepr	0.000122539	2.95113
BC027533	Tcf15	0.00107967	2.9414
BC023887	Npdc1	0.000606798	2.93316
BC032883	Adrb2	0.00162052	2.92976
BC013139	Rnf112	0.00029346	2.92869
AK080131	Lama2	0.00458834	2.92854
AK003997	Twf2	1.77324e-05	2.92598
U12889	Klra8	0.0033542	2.92563
BC051969	Syt3	1.05496e-05	2.92482
AK157612	Itga7	3.7659e-05	2.91949
NM_001102563	Prrt2	0.00188973	2.9173
BC115712	Gpc5	0.000500148	2.91692
DQ139288	Rgs7	0.00205511	2.91626
AK045995	Rab37	0.001071	2.91463
BC087947	Lrrc52	0.00151584	2.91123
BC089600	Hist1h1e	0.00130202	2.9106
BC106803	Olfr643	0.000886614	2.90946
AK079232	Alox12	8.65081e-05	2.90775
BC027685	N/A	0.00156281	2.90729
BC004777	Fblim1	4.77338e-05	2.9064
BC030186	D14Ertd668e	0.00263081	2.90431
BC152747	Itga7	1.70861e-05	2.90315
AF033195	Rdh5	0.0015761	2.90087
BC004050	Dnm3	0.00186999	2.90062
BC022973	Ankrd23	0.000232168	2.89794
BC114352	Plxdc1	6.61579e-05	2.89416
X66903	Fblim1	5.70638e-05	2.894
NM_001040631	C1qtnf5	3.38589e-05	2.88219
DQ864977	Rock2	0.00099927	2.87939
AK134095	Limch1	2.71502e-05	2.87585
AK154250	Cd37	0.00283062	2.87526
XM_001476161	Epb4.1l4b	0.000858536	2.86889
BC120694	Olfr53	0.000715305	2.86781
AK028383	3830431G21Rik	1.22673e-05	2.86645
BC025131	Mfap5	9.42893e-05	2.86318
BC014827	Rom1	4.07606e-05	2.86033
BC064062	Ltb	0.000841411	2.85316
M71214	N/A	0.00558168	2.84548
BC038819	Sdr42e1	0.000527762	2.84439
AK142584	Rbm47	0.00322852	2.84321
AK169831	Sorl1	0.000125808	2.84037
BC027554	Cmtm8	0.000210628	2.83921
BC120890	Extl1	2.22446e-05	2.8384
AK147665	Nrxn2	0.000341643	2.83782
AK019457	Limch1	0.00498446	2.83434
BC056969	Rhbdl3	0.00299003	2.83394
AK041299	Csf1r	0.00495271	2.82996
BC125523	Intu	0.000209661	2.82591
BC015254	Cxcr7	0.00101068	2.82306
BC024381	Ctf1	7.18275e-05	2.82008
AK166272	Tspan17	0.00570351	2.81915
BC132537	Tll2	0.00528604	2.81779
AK033647	Lpin3	0.000235644	2.81719
AJ297548	Art5	0.000471408	2.81484
AK149514	Pde4c	0.00101065	2.81482
XM_485681	Wdr66	0.00120036	2.81437
BC028805	Rassf9	0.00437792	2.81374
AK046351	4921504A21Rik	0.00209851	2.80947
BC028760	Ltc4s	0.000631144	2.80376
BC156604	Ngf	2.4741e-07	2.80279
XM_001001613	Gm7117	0.00216974	2.80059
BC012254	Gstt1	0.000701246	2.79376
AF075434	Trp63	0.00386933	2.79075
BC010816	Lims2	3.54242e-07	2.7907
BC007474	Scd1	0.000833064	2.78963
BC019775	Prelp	4.39555e-05	2.78903
AK138541	P2rx6	0.000799159	2.78784
BC117095	Slamf1	0.000157511	2.78186
AK129239	Nrxn2	0.0021532	2.76839
AK169960	Ifitm1	0.000486633	2.76215
AY245540	Dapk1	0.000618205	2.75549
AK044547	Micall2	0.000924963	2.75148
BC047266	4930572J05Rik	0.00490255	2.75035
AK044068	Krt222	0.001719	2.7503
AK051805	Scn3b	0.00509218	2.74934
BC120829	Irak3	9.50821e-06	2.74794
BC145673	D14Ertd668e	0.00388798	2.74731
AK133518	Sigirr	0.00113263	2.746
BC086635	Hey1	0.000153017	2.74471
AK132189	N/A	0.00349697	2.73627
BC060661	Dnase2a	0.00125433	2.73578
BC005492	Eps8l2	0.000183742	2.73281
AK041678	Rhbdl3	0.00469169	2.72716
BC003903	Gstt3	9.82856e-05	2.72669
XM_283871	Ntrk1	0.00147569	2.72282
BC061160	Fas	0.000327169	2.71545
AK137124	Cyp26b1	0.00032482	2.7152
BC092372	Prrx1	0.000225402	2.71166
BC056616	Ttc12	0.000370604	2.71119
AK010208	Apol6	5.61062e-05	2.70878
BC055376	Slc28a2	7.34985e-06	2.70682
BC120843	Sstr3	0.00547097	2.70439
BC055293	Rgs4	0.00347191	2.70325
XM_358452	1810011H11Rik	0.0015807	2.70118
AK144535	Tmod4	4.1151e-06	2.70058
BC010973	Cyp8b1	0.00365384	2.69566
AF459018	C1rb	0.00131469	2.69426
AK020105	Flt3l	0.000159213	2.69303
BC132177	Metrn	9.82691e-05	2.68929
BC017612	BC017612	7.79871e-05	2.68844
BC025841	Plekha6	0.000130879	2.68681
AK122465	Gramd1b	7.31776e-07	2.68382
BC004637	C1ra	0.00291176	2.68146
M29881	N/A	0.00191378	2.67375
BC080818	Ggct	5.09658e-06	2.67266
AK033963	9330129D05Rik	0.00293818	2.66832
BC026729	Lpin3	0.00114052	2.66757
BC026538	Stmn2	0.000282364	2.66428
BC030453	2810405K02Rik	0.000513703	2.66301
XM_001478498	Gm4070	0.00118015	2.6623
BC080690	D9Ertd402e	6.69638e-06	2.65996
BC031984	H2-M3	0.000311661	2.65958
BC060243	Tmem25	1.80401e-05	2.65718
BC048859	N/A	0.00358861	2.65707
AF240358	Clec4n	0.00106668	2.64878
AK137299	2014-09-04	0.00269025	2.64748
BC057317	Dapk1	0.000125251	2.64705
BC019801	Flt3l	0.000548387	2.64639
BC032253	N/A	0.000896268	2.64175
AK158978	Cyb561	0.000190996	2.63695
AK036275	Mapk10	0.00229272	2.63316
AK002694	Hpn	0.000557844	2.63295
AK028277	Gramd1b	0.000101179	2.63235
XM_488079	Gm5737	0.000671326	2.63181
BC030873	Pde4c	8.64941e-05	2.62797
BC141557	Tbx15	0.00216026	2.62753
AF008222	Pcsk6	8.58829e-05	2.62661
BC057868	Rsad2	0.000173994	2.62292
BC103568	Egr3	0.00278427	2.61993
AK050317	Prlr	0.000668306	2.61538
AK141197	Il6ra	0.000467978	2.61522
AF041937	N/A	0.00336958	2.6117
AK028404	Tmc5	4.25892e-05	2.61162
AK152620	I830012O16Rik	0.00194277	2.60887
BC026418	B3gnt3	0.000146682	2.60326
BC057881	Plxdc2	0.00187016	2.60264
BC006602	Islr	0.0019054	2.60071
AK090192	Gfra4	0.00245446	2.59993
AK031963	Pstpip2	0.000756066	2.5972
BC042462	Lpin1	6.65556e-06	2.59584
BC026147	Atp2a3	0.00107311	2.59311
AK147239	Aatk	0.000811103	2.58851
BC092298	Matn2	0.00100095	2.58684
AK162044	2014-03-11	9.5795e-05	2.58297
BC096559	Myct1	1.17316e-06	2.58279
BC010819	Ush1c	0.000566407	2.58203
AK145464	N/A	0.00180153	2.58001
NM_001110252	Hpn	0.000237095	2.57961
AK190484	Whrn	0.00478934	2.57845
BC052825	Pramel7	0.00125098	2.57656
BC021385	9030617O03Rik	0.0001133	2.57309
BC128276	Ifi27l1	0.000155449	2.57295
BC024521	Batf2	0.00425547	2.57218
AK171642	Xdh	0.00435282	2.57214
AK146267	BC017612	8.87385e-05	2.57047
BC002183	Cyp27a1	3.58741e-05	2.56501
BC156690	Depdc6	0.000797033	2.56454
BC083109	Ace	1.14275e-05	2.55656
AK154837	Lpin1	6.5809e-05	2.55611
L23636	Flt3l	0.000441728	2.55336
AK155100	Aatk	0.0028053	2.55218
BC119556	Cyp2j9	0.00199862	2.55167
BC066161	9030617O03Rik	5.61706e-05	2.55117
BC086805	N/A	0.000116118	2.54976
BC049188	Ebf2	0.00116531	2.54843
BC132440	Osgin1	0.000749473	2.54647
NM_001110780	Syn1	0.00366744	2.54634
AK161599	N/A	0.000225814	2.54488
BC055321	Tmem150c	0.00016735	2.54094
BC120717	Fam46c	0.00115223	2.54092
BC125301	Ifi27l1	0.000224278	2.54071
AK154369	Kcp	0.000919468	2.54
XM_001471777	Klra8	0.00174708	2.53854
BC011219	Hspb8	6.32254e-05	2.53473
U85714	Plcb1	0.00296851	2.53131
AK075659	Mfap4	3.48654e-05	2.52924
BC038365	Ngfr	0.000600605	2.52809
BC060286	Krt13	0.00283544	2.52694
BC003718	H2-DMb1	0.00109018	2.52223
BC061501	Kcnb1	8.16262e-05	2.52163
BC080290	5033414K04Rik	0.000122216	2.5215
BC118529	Pcdh19	1.04237e-05	2.52114
AK041647	Gm8995	5.35834e-05	2.516
BC010229	Gbp6	0.000208305	2.51262
M13669	N/A	0.00290491	2.51238
DQ133464	Metrn	6.27886e-05	2.51068
AK004252	1110054M08Rik	0.000379495	2.50943
BC022751	Isg20	0.00560759	2.50721
AK004932	Gpt	0.00396125	2.50522
BC011184	Itgb7	0.00401337	2.50372
BC156838	Syt17	6.58159e-05	2.50256
BC062957	Cp	0.00107323	2.49591
BC029169	Fam20a	9.50915e-05	2.49303
BC024320	Ceacam2	0.00429891	2.49125
BC031928	Gfpt2	7.84967e-06	2.48949
BC025881	Gm447	8.44964e-06	2.48691
XM_989063	RP23-269N23.3	0.000590034	2.4867
NM_001024707	Lrp3	0.00122391	2.48495
AK172299	H2-Ob	0.000817059	2.4837
AK038544	Dgkb	0.00160932	2.47756
BC089587	Slc26a10	0.00158695	2.47638
BC117748	Pigz	0.000171483	2.47366
XM_001473388	Enho	0.00309503	2.47013
BC019814	Cd300ld	0.00294985	2.46657
AK149899	Il10ra	0.00304613	2.4656
AK089726	Trim30	0.00434217	2.46472
BC132073	Wfdc1	0.000107953	2.46157
BC020080	Tmem140	4.48451e-05	2.45884
AK090375	Tmem25	4.86882e-05	2.45604
BC100557	Immp2l	0.000886386	2.45513
AK015891	4930524O08Rik	0.00139809	2.4544
AK005028	Zbtb20	0.00355359	2.45387
AK173188	Ccdc88c	9.84748e-05	2.45257
XM_920293	Gm7097	0.00240667	2.44909
BC026919	Vwa1	0.000285966	2.44724
AK079285	9530082P21Rik	7.09003e-05	2.44512
BC058709	Il16	0.000397002	2.44465
BC148661	Ear3	0.00167767	2.44029
BC051189	E130304F04Rik	1.6214e-05	2.43876
BC054833	D10Ertd610e	0.00401782	2.43677
NM_001109756	Adcy7	0.000109567	2.43522
BC089540	Sycp3	0.000692992	2.43267
BC002237	H2-DMb1	0.00150235	2.43235
BC100404	Cpm	0.00410231	2.43096
BC116951	C130074G19Rik	8.01318e-05	2.43066
AK132732	Vwa3a	6.28793e-05	2.42946
BC023802	Tmem140	7.40428e-06	2.42897
BC022776	Gm12185	0.00108047	2.42853
AF034745	Lnx1	0.00206305	2.42571
BC043689	Slc24a6	0.000139416	2.42518
BC106855	Sync	0.0029663	2.42402
AK002458	Ccdc88c	0.00300066	2.42351
BC058716	Itga11	0.00135657	2.42253
AK043680	Pde8b	0.00117067	2.4217
BC058275	Pdgfrl	0.00107986	2.41841
AK017670	Cpm	0.00111387	2.41661
BC057975	Pxmp2	0.000103692	2.41537
AK015373	4930443O20Rik	0.00145917	2.4128
AK166916	Sync	0.00182146	2.41071
BC090258	Ifitm1	0.00384318	2.40624
BC127167	Cyp21a1	0.00411457	2.40582
BC024580	Cmbl	0.000557931	2.40401
BC052469	Wbscr17	0.000519137	2.4033
BC031776	Kcnb1	5.54997e-05	2.40259
NM_001105252	Tmc5	0.000494306	2.40157
BC060376	Arhgef19	0.000669933	2.39648
BC003782	Pltp	7.64723e-06	2.39478
XM_001473606	Pcdh19	3.60714e-05	2.39447
BC010590	Slc22a4	0.000344203	2.39297
AB032010	Fxyd6	3.29062e-05	2.39172
BC035208	Dennd1c	0.00116462	2.38943
NM_001005858	I830012O16Rik	0.00246729	2.3893
XM_001000891	Gm1966	0.000162416	2.38817
XM_001476869	Gm5137	0.00234321	2.38698
AK050117	N/A	0.00231576	2.37923
BC094512	Mfsd7a	0.000667361	2.37743
BC040404	Ace	0.000349922	2.37723
BC049685	2610528A11Rik	4.03786e-05	2.37686
AK122355	Dgkb	0.00384403	2.37537
BC104054	Tnfrsf14	0.00081416	2.37517
BC051422	Kcnb1	0.000447755	2.37376
AB255881	Abca8a	0.00121744	2.3728
BC120603	Olfr78	0.000345823	2.36609
XM_001480853	Slc26a10	0.000153035	2.36567
BC086628	Foxo6	0.00011901	2.36565
AK010630	Dnase2a	0.00182022	2.3649
BC036166	Vwa1	0.000221989	2.36295
AK076284	Fam179a	0.00204928	2.36203
BC085129	Syn2	0.00136748	2.36081
AK139854	Abcb1b	0.00529725	2.35847
BC022666	Mfap4	3.86093e-05	2.3583
BC132541	2014-03-02	0.00102995	2.35255
AB005665	Mapk10	0.000932941	2.35143
AK131149	Als2cl	0.00250503	2.35132
BC132370	Ankrd23	0.000289004	2.35022
XM_001002804	C1rb	0.0014547	2.34839
AK042863	Phf21b	3.65105e-05	2.34776
BC020085	Ttc39b	0.00375514	2.3472
EF494423	Gbp4	0.00355264	2.34658
BC049278	Isoc2b	0.000520519	2.3465
AK009426	Smtn	0.000662425	2.34626
BC104350	Trat1	0.000745218	2.34599
BC042512	Ttc7	0.00030141	2.34149
AK171075	Fam101b	0.000479832	2.34147
AK087886	N/A	6.41033e-05	2.34036
BC109178	Rgs10	0.00214665	2.33853
AY506555	Fcrl1	2.0045e-05	2.3357
BC148635	H2-Q6	0.00484683	2.33287
BC148452	Cadm4	0.000828616	2.33225
AK003112	Sepx1	0.0012035	2.33192
BC005501	Cd302	5.9256e-05	2.33166
BC010301	Klf4	0.000226465	2.32958
XM_977607	EG665536	0.00128881	2.32816
BC148645	Sfn	0.00329337	2.32796
BC028751	Capn12	0.00114272	2.32787
BC067039	Adcyap1r1	0.00548473	2.32781
BC106161	N/A	0.0056246	2.32694
BC016426	Msx1	0.000237434	2.32658
BC023008	Clec4n	0.00363906	2.32471
BC038070	Fcgr2b	0.00322052	2.32239
BC004069	Kifc3	4.31627e-05	2.32041
BC033508	Ccl5	0.00282754	2.3182
BC015270	Hist2h3c2	0.00086586	2.31612
XM_001479498	Gm4231	0.00526262	2.31493
BC020181	Slc35e4	0.000881125	2.31438
BC019477	Slamf9	0.00202753	2.31436
XM_982144	Gm12839	0.00188259	2.31364
AK156346	Kcnj8	3.80252e-05	2.31298
BC099398	Gpr4	0.00119941	2.31283
AK122492	Pcdh19	0.000538149	2.3102
NM_001111051	Dclk1	0.00313193	2.30913
BC011141	Gadd45a	0.000343974	2.30719
BC095968	AI836003	0.00198962	2.30062
BC096586	Prlr	0.00396225	2.29978
AK172167	Ankrd9	4.30873e-05	2.29918
BC006776	Serpini1	0.000479577	2.29578
X62743	H2-DMb1	0.000976698	2.29328
AK139109	N/A	0.000272952	2.29295
AB037668	Rapgef4	0.00396212	2.29167
BC141476	Lilra5	0.00190415	2.29121
D85923	Myh11	0.00106121	2.29117
BC057639	Tspan11	0.00517011	2.29029
AK005758	Lrrc51	0.00273534	2.29023
BC094677	Adamts15	0.000483339	2.29003
AK049218	Oas2	0.00552717	2.28524
BC027631	Tcap	0.00014021	2.28519
BC068125	Mreg	0.000497885	2.28474
BC028778	Jam2	0.000559445	2.28417
BC045199	Acad11	0.000115519	2.28387
AK187394	Ifi27l1	0.000197263	2.28178
BC022135	Osgin1	0.00143383	2.2803
BC112903	Rtp3	0.00147962	2.28017
BC043115	Ccdc88c	0.000117787	2.27922
AK136939	Palmd	0.00493649	2.27881
BC005568	Higd1b	0.000756184	2.27471
BC062378	Nos2	0.00190662	2.27371
AK085154	Tmem140	0.0018835	2.27192
BC120674	Grap	0.000381855	2.27167
AK145007	BC006965	0.00530254	2.26649
BC024765	Ramp3	0.00135997	2.26619
AK122424	Rap1gap2	1.19933e-05	2.26615
BC021501	D4Bwg0951e	0.00366953	2.26581
BC055879	Tnfaip8l2	0.000542884	2.26371
BC014707	Stmn4	0.000420318	2.26367
BC018505	Cyth4	0.00105341	2.26293
BC030667	Chst1	0.000218177	2.26251
BC023687	Ankrd9	4.73588e-05	2.26204
BC002299	Ccdc88c	0.000307435	2.25737
AK041082	Aim1	0.00101608	2.25477
AK009214	2610203C22Rik	0.00384776	2.25364
U35337	H2-DMb2	0.000212329	2.25339
XM_001477591	4921504A21Rik	0.00110333	2.25339
AK152985	Aoah	0.00381049	2.25119
AK075783	Lsp1	0.000238207	2.25012
BC008996	Cyp4b1	0.0033104	2.24923
AK048664	Cecr2	0.0023677	2.24629
AK134997	Chst1	0.000117685	2.24427
NM_021304	Abhd1	0.00165647	2.24406
BC148583	Il6ra	0.000609879	2.24381
XM_485674	Sirt4	0.00210906	2.24188
AK053552	Crybb3	0.00241411	2.23807
AK164184	Extl1	1.67381e-05	2.23793
BC029636	Ephx1	7.3719e-05	2.23506
BC064053	Mlxipl	0.00280477	2.23503
BC003713	Cpxm1	9.0798e-06	2.23334
AK148056	Hsf4	0.00357725	2.23245
AK220325	Agap2	0.000849734	2.23142
BC119805	9930111J21Rik	0.00176684	2.22631
AK018651	Dnase2a	0.00162291	2.22571
BC005431	Anpep	0.000623695	2.22505
BC040350	Padi2	0.00154111	2.22439
AK167690	Ap1s2	5.78042e-06	2.21694
AK031658	Prei4	3.1043e-06	2.20906
BC049623	Cox4i2	0.000458203	2.20878
BC065151	Ecm2	0.000424467	2.2056
AK143773	Slc43a2	0.00546174	2.20507
AK138393	BC049352	0.00229062	2.20418
BC058278	Egln3	0.00034317	2.20389
AB096078	Mapk10	0.00224635	2.20331
AK186359	Rap1gap	0.00347407	2.20057
BC010774	S100a6	0.000886106	2.19621
BC062201	Gstt3	0.000300372	2.19518
AK043055	Masp1	0.000660735	2.19459
BC055377	Ptpn22	0.000289163	2.19418
BC065077	Lhx6	0.000245649	2.19093
BC013802	Tap1	0.00317101	2.19061
AY659957	A2bp1	0.000114588	2.19032
BC054379	Ank	0.00030228	2.18453
BC094904	Clec12a	0.00402301	2.18166
NM_001109993	Tmem141	0.00411395	2.18096
BC010788	Tppp3	0.00147593	2.1802
BC069840	Stk10	0.00425977	2.17993
BC008167	Ifi203	0.000170205	2.17933
BC037076	Srgn	0.00506343	2.17888
BC012247	Dcxr	0.000936166	2.17642
AK033237	Axl	0.00133503	2.17607
AF515707	Tnfrsf14	0.00095427	2.17594
AK135575	Peli3	0.0027214	2.17501
BC009652	Scn1b	0.000131003	2.17477
XM_127883	Irg1	0.0036729	2.17422
BC046756	Isoc2b	0.00194743	2.16932
AK045714	Cbx7	0.000714808	2.16893
AK089662	Nod1	5.43082e-06	2.1686
BC058647	Dtx4	0.000586901	2.16746
AK037996	Ldhd	7.56677e-06	2.16706
AK172987	Astn2	0.000744517	2.16445
AK044644	A930029G22Rik	0.00109398	2.16338
AK179958	N/A	0.000176421	2.16163
AK038366	Tbc1d10c	0.00032314	2.15773
AK143541	Cacna1s	0.00354108	2.15716
BC052864	H2-DMb2	0.000558922	2.1571
BC052555	Phldb3	0.00457598	2.1558
BC034099	Hpdl	0.000331907	2.15561
BC025165	Gpm6b	4.3542e-06	2.15532
BC017639	Atp2a3	0.000469698	2.15513
AK033680	Cbfa2t3	0.00158646	2.15349
BC003821	Irf1	3.92379e-06	2.15249
BC037673	2014-09-04	0.000843435	2.15225
BC027250	Fibin	0.00282563	2.15147
BC003832	S100a6	0.00133913	2.15145
AK089366	Gp49a	0.00188394	2.15111
AK166482	Kifc3	0.000690317	2.14853
AK132394	Slco2b1	0.000377476	2.14834
XM_001479647	N/A	0.001137	2.14737
BC012248	Emid1	0.00145677	2.14616
AY659958	A2bp1	1.71134e-05	2.14249
XM_893392	Fam101b	4.32391e-05	2.13991
NM_001099296	Grrp1	0.000135368	2.13989
AK132895	Kifc3	0.000446465	2.13985
BC026453	Ushbp1	0.00557795	2.13408
BC096414	Ly86	0.0028616	2.13308
AK009051	2300009N04Rik	6.10992e-05	2.13216
AK138196	Abca8b	0.00166053	2.12595
BC013709	Rarg	5.93495e-05	2.12521
BC132215	Kcnip2	0.000994187	2.12495
AK171427	Anpep	0.000658475	2.12493
BC042579	Fxyd6	0.00029431	2.12455
AK169457	Pp11r	0.003483	2.1218
AK046655	Stc2	0.0017018	2.11907
AK031587	Lsp1	0.00442042	2.11846
XM_138942	Kcnk16	0.00165676	2.11605
BC096441	Tnfsf12-Tnfsf13	4.63756e-05	2.11561
BC050832	Cyp2j6	0.000819015	2.11418
BC051917	Mmp17	7.75596e-05	2.11316
AK169463	Ptrf	0.000581032	2.11272
AK034375	N/A	2.49988e-05	2.11238
BC026642	Stap2	8.42183e-05	2.11203
BC065785	Ntf3	0.000373118	2.11036
BC090615	Larp6	0.000605477	2.10907
BC069900	Tnfsf13	1.02153e-05	2.09907
XM_140607	Gm336	0.00155001	2.09875
BC011229	Fmo1	0.000424193	2.09416
BC061221	Ckmt2	0.000926064	2.09407
BC021398	Cbx7	0.00067929	2.09339
BC057677	Tmem229b	0.000557715	2.09211
DQ083237	Il15	0.000441323	2.08646
BC031665	Cxcr4	0.000133065	2.08635
BC100298	4631405J19Rik	0.00213789	2.08621
AK160255	Chn2	0.00168229	2.08609
BC005648	H2-T23	0.000267685	2.08385
BC030477	Wscd1	0.000851406	2.08059
BC064068	Hlx	5.51109e-06	2.07889
AK158794	Camk2b	0.000834478	2.07862
BC019146	Gpld1	0.000431977	2.07751
BC051014	Pfkfb2	6.55218e-05	2.0774
BC120633	Srms	0.000200236	2.07722
BC117713	P2rx6	0.000908026	2.07593
BC050764	Gk2	0.00142647	2.0759
BC019407	Ocel1	0.0015963	2.07497
XM_001480366	4930512J16Rik	0.000748975	2.07481
BC056433	Shpk	0.00449301	2.07241
XM_001477645	Gm3587	0.000436659	2.07015
BC054524	Mast1	0.000392856	2.06937
BC054436	Thy1	0.000177622	2.06912
AK165744	Serping1	5.15117e-05	2.06737
BC018418	Pfkfb2	0.0027947	2.06644
AK089188	Selplg	0.00191934	2.06108
BC038902	Mylk	0.00123714	2.06094
AK035918	Sema4a	0.00017235	2.06046
BC005432	Ctse	0.00569272	2.05808
BC060617	Galnt10	0.000150005	2.05655
XM_001472394	Gm9780	0.0016544	2.05193
BC058710	Plcb1	0.00105182	2.05073
BC056974	Cyfip2	0.00494982	2.04983
AK172128	Gm1966	0.00136989	2.04963
XM_001476641	AI481877	0.00337187	2.04818
BC075684	A430105I19Rik	0.00204844	2.04813
AK165075	Fndc7	0.00247056	2.04755
BC010767	Fah	0.00098675	2.04747
BC059002	A2bp1	0.000608596	2.04703
AK173302	Sec16b	0.00444837	2.04403
AK143175	Tnfrsf21	2.73856e-05	2.04289
AK151551	Pld4	0.000196511	2.04243
BC054361	Dhrs4	5.88393e-05	2.04221
AK050293	Zfp385b	0.00011199	2.0373
AK149717	Il4ra	0.00350508	2.0364
AK038079	A330009N23Rik	0.000191523	2.0354
AK161531	Ifi203	0.000802301	2.03536
BC107172	Hoxa4	0.0024879	2.03401
BC156121	Tbx6	0.000402431	2.03392
BC050922	Ebf2	0.000127018	2.03129
BC042507	2410066E13Rik	0.00453397	2.03031
BC010602	H2-gs10	4.05037e-05	2.03025
AK076770	Cytl1	0.00429266	2.02988
BC086770	Znrf1	0.00210647	2.02924
XM_001478704	Gm3995	0.000859531	2.02636
AK170351	Tnfsf13	4.01087e-05	2.02595
BC060620	Fbxw7	0.000307345	2.02558
BC019852	Serpinf1	0.000415586	2.024
AF013118	Kifc3	0.000285918	2.02136
AK122550	Syne1	0.00175955	2.01969
BC025104	Echdc2	0.000761948	2.01926
BC062811	1810020D17Rik	0.000377831	2.01817
BC092238	Ppm1k	0.000175981	2.0174
AK137226	Myh11	0.000519854	2.01724
AK158568	Nfix	0.00177948	2.01646
AY389983	Ache	0.00229166	2.01323
BC049580	1190002H23Rik	0.00244509	2.01016
BC152329	Alox12	0.0049244	2.0101
AK147279	Dtna	0.0011913	2.01
BC010807	Tcea3	0.000482158	2.00712
BC132314	Mnda	0.000459553	2.00519
XM_001478512	Gm10904	0.00509185	2.00462
BC023439	Pex11a	0.000723352	2.0024
BC054472	Hk2	0.000841934	2.00021
S65737	Gpm6b	0.000662018	1.99818
BC057857	Ephx1	2.45324e-05	1.998
AK172941	Myo6	0.00152441	1.99701
BC086881	Lst1	8.41824e-05	1.99611
AK161457	Naalad2	0.00556268	1.99537
BC023413	Pard3	3.57075e-05	1.99263
NM_001109873	Cbfa2t3	0.000766612	1.99262
AK030956	Cyth4	0.00255352	1.99249
BC036718	Nudt18	0.00208291	1.98896
NM_001085385	1600014C10Rik	0.00313405	1.98775
BC058609	Dnase2a	0.000178263	1.98677
BC005578	Tap2	0.000455815	1.98632
BC010208	St6galnac2	0.00454041	1.98624
BC022108	Folr2	0.00153035	1.98594
AK122276	Srgap3	0.00267642	1.98557
BC011108	Slc41a3	0.000947097	1.98331
BC027531	Cox8b	0.000419839	1.98057
AK131175	Ggt7	0.00466418	1.97922
NM_001111060	Cd59a	0.000937557	1.97809
AK133611	Naalad2	0.00475309	1.97722
BC012707	Gstt2	0.000397491	1.97342
AK039859	2014-09-04	1.62136e-05	1.97213
BC096604	Foxs1	0.000706957	1.97136
BC049112	Tubb4	0.0012119	1.96824
AB015727	Gzmm	0.00237428	1.9679
BC021945	Tlcd2	0.00431348	1.96702
BC111807	Prkcc	0.00031557	1.96563
AK040214	Ifi203	1.24613e-05	1.96498
AK046736	Xaf1	0.000431932	1.96461
AK138427	Kcnk2	0.00403133	1.96444
BC021423	Zdhhc14	0.000526577	1.9644
BC023788	Crlf2	3.01147e-05	1.96439
AY659955	A2bp1	0.000387641	1.96419
AK086794	Plekhh2	0.00155452	1.96343
BC152795	Tnfsf12	5.93596e-05	1.96082
BC003766	Nfix	2.91294e-05	1.96054
BC059821	Pcdhb14	0.000832607	1.95859
XM_978377	1700025N23Rik	0.00040797	1.95654
BC056619	Tmem86a	0.00310393	1.95595
AK122259	Mcf2l	0.00195033	1.95584
BC037677	Cgrrf1	0.00040394	1.95541
BC013478	Slc30a2	0.000766807	1.95513
BC004079	Mpst	0.00153804	1.95395
AK004674	1200009I06Rik	0.00448317	1.95258
BC089607	Hbegf	0.00264123	1.95129
BC012206	Stc2	0.00238355	1.94966
XM_620310	Wipf3	0.00130177	1.94903
BC018411	P4ha2	3.92051e-05	1.94678
AB120363	Slc43a2	0.00464006	1.94636
AF536772	Robo4	0.00129416	1.94539
BC132632	Rnase6	0.00015414	1.94341
BC053009	A2bp1	7.41314e-05	1.94334
AK019477	Dtna	0.00018116	1.94331
BC023731	Unc93b1	0.000276305	1.94155
BC010265	2900073G15Rik	0.000290573	1.94022
AK078819	Znrf1	9.22652e-05	1.94006
XM_001478431	Shc2	0.0036109	1.93894
AK010107	Gm16516	0.00197303	1.93794
BC028757	Nnmt	0.000279634	1.93745
BC036127	Atp1a2	0.000215016	1.93568
BC049665	Cmtm5	0.00359021	1.93566
AK051467	Agtpbp1	0.000956926	1.93429
AK041887	Cbfa2t3	0.000857554	1.93387
BC131937	Foxs1	0.00330639	1.93338
AK079739	Gstt2	0.00158337	1.92714
XM_987474	Gm8404	0.00147585	1.92623
AK036960	Alox12	0.00390726	1.92591
BC012718	Gcgr	0.0055353	1.92583
BC008980	Dhrs3	0.000183924	1.92532
AK080878	Anks1	0.000394969	1.92358
AK004609	Slc46a3	0.00222012	1.92302
AK147259	Zhx3	0.000334359	1.92188
BC003338	Twf2	5.06111e-05	1.92121
BC115606	Ostb	0.00236412	1.92041
AB016773	N/A	0.00345265	1.92036
BC046282	Epor	0.00110153	1.91691
BC024610	Egfl7	0.00124674	1.91646
AK037574	H2-gs10	0.00132594	1.91436
NM_001102613	Phldb3	0.00147582	1.9135
BC090646	Sepx1	0.000131405	1.91332
BC140439	Col11a2	0.000880743	1.91232
BC023318	Chrnb1	9.89809e-06	1.90905
BC026457	Stk32c	0.000294466	1.90844
BC019137	Slc11a2	0.00266926	1.90793
BC019969	B4galnt1	0.000568151	1.90696
BC039988	Gatsl3	0.00329469	1.90282
BC012671	Dnase1l3	0.00418643	1.90165
AK044449	E130310I04Rik	0.0012707	1.90085
AK153812	Ptpn22	0.00161386	1.90053
BC086930	Cox8b	7.05976e-05	1.90042
BC156895	Adamts10	0.000431895	1.8997
BC027642	Acyp2	0.00058805	1.89969
BC099519	Enkur	0.00348733	1.89969
AK083474	Arhgap9	0.00016226	1.89498
NM_001085515	AI464131	5.81324e-05	1.89495
BC091651	Zbtb7b	0.00111959	1.89493
BC016562	1810011O10Rik	0.00137132	1.89466
AK009597	Fam65c	0.00394823	1.89371
AK031440	Bnc2	0.00169067	1.89321
BC038914	Rarres2	0.000276815	1.89198
BC148633	Lmod1	0.000311768	1.89084
BC058565	Pld4	0.00137543	1.89024
BC023930	Bcar3	5.80896e-05	1.88972
BC054522	Tfrc	0.00394024	1.88828
AY225160	Irf1	0.00025298	1.88826
BC008113	B9d1	0.00325841	1.88708
AK155095	Kazald1	0.00543062	1.88697
BC003815	Sfpi1	0.000459474	1.88549
NM_001097621	Kif26a	0.00466076	1.88535
AK011568	2610027K06Rik	0.0039195	1.88524
BC006713	Dgka	0.000310613	1.88442
BC030670	Pla1a	0.000271	1.88239
AK171931	Zmynd15	8.53241e-05	1.88197
AK029659	Pfkfb2	0.000124687	1.88098
BC117860	Hk3	0.00280494	1.87814
BC056450	Tyrobp	0.00263005	1.87806
BC052007	Cdk5	0.000786874	1.87502
AB236332	Ceacam1	0.00032253	1.87498
BC055040	Cygb	0.000113709	1.87446
BC070433	Naip5	0.00367339	1.87343
BC054547	Plekha6	0.000164529	1.87293
AK004380	Tmem141	0.003414	1.87276
BC016434	Mafb	0.00373021	1.87144
AK147033	Mapk8ip1	8.5536e-06	1.87122
AK141234	Nrp2	0.00538319	1.87017
BC079845	Brunol5	0.00545759	1.86978
AK165783	Epb4.1l4b	0.00190476	1.86918
BC051984	Cd200	0.00181126	1.86902
AK036623	Pik3r6	0.00415697	1.86845
BC004589	Bpgm	0.00249839	1.86758
BC025593	Csf1	8.80342e-06	1.86664
AK028648	Arhgef10l	0.00142985	1.86387
BC131648	Fbxw7	6.75079e-05	1.86368
BC024646	Arhgef10l	0.00141686	1.8634
AK087070	Ccdc85a	0.00122679	1.8616
BC089365	Arhgef15	0.00112467	1.8608
BC103592	Msc	0.00289646	1.86041
BC032982	Plac9	0.000836361	1.86034
AK143450	Gpr137	0.000393699	1.85761
BC021474	Usp43	0.000179176	1.85511
BC043945	C1qc	0.000328557	1.85495
BC023698	Il15	0.0021323	1.85488
AK086974	Stradb	0.000649282	1.85475
AK087218	9530082P21Rik	9.02251e-05	1.85444
BC010801	Slc25a38	0.000162695	1.85349
AF287732	Kcnip3	0.00409723	1.85337
BC025062	Efcab2	0.000250289	1.85297
BC042497	Dll4	0.000506858	1.85222
BC092227	Akna	0.00135988	1.8516
BC098094	Gm14403	0.000595258	1.85143
AF302075	Mmel1	0.00325192	1.85037
AK047339	Usp43	0.000309889	1.84791
AK009701	Dapk1	0.00428917	1.84766
AK163373	Pgap2	6.15593e-05	1.84719
BC113805	Cnksr1	0.00148481	1.84641
BC026455	Abcb9	0.00119886	1.84587
BC061129	Lyz1	0.000799505	1.84448
AK147757	Arhgap30	0.00197161	1.84305
AK030914	F13a1	0.00122814	1.84219
BC067001	C1qb	0.000455367	1.84206
AK007558	1810020D17Rik	0.0021698	1.84079
BC106840	Tnfsf13b	0.000463901	1.84065
BC099858	Nbl1	0.00442954	1.84048
NM_001111331	Kcnip3	0.000899012	1.8373
BC094892	Rnase6	0.00230197	1.83704
BC095954	Tmem81	0.00389171	1.83612
AK040867	Pik3cd	0.000706361	1.83589
BC061691	Phactr1	0.000357839	1.83175
Z80111	Cxcr4	0.00537099	1.82989
BC057563	Spsb1	0.00238911	1.82974
BC125036	Rasl12	0.00171675	1.82912
BC024556	Pdlim2	0.000418854	1.82816
BC016113	Arl4d	0.00127102	1.82496
BC070411	Hectd3	1.92961e-05	1.82443
DQ390337	Gm11744	0.00118834	1.82305
AJ511265	Cmya5	0.0056913	1.82199
AK015926	Ccdc146	0.000790516	1.82178
BC129875	Igfals	0.00372913	1.8208
X57939	Pou2f2	0.00346609	1.81918
BC104380	Colec11	0.000390885	1.81829
BC025073	Id1	0.000414192	1.81815
AK076457	Ttc12	0.00198498	1.81758
BC054365	Echdc3	0.000183331	1.81728
BC125327	Prodh	0.000515576	1.81695
NM_001098789	Ndufa4l2	0.00330208	1.81475
AK003081	Lsp1	0.000159753	1.81257
BC021845	Fgd2	0.00176257	1.81206
AK161653	Myo10	0.00188596	1.81201
BC057400	Dll1	9.29928e-05	1.80845
BC002086	C1qa	0.000146963	1.80756
BC016580	Crlf2	6.46122e-05	1.80714
BC046502	Myo1f	0.00567234	1.80447
BC024150	Dmpk	0.000190563	1.8041
AK048600	Adamts10	8.02361e-05	1.80385
BC058737	1700020C11Rik	4.19316e-05	1.80211
BC130272	Fam65c	0.00373985	1.80204
AK169759	Tmem229b	3.36486e-07	1.80093
BC003470	Pla1a	0.000653694	1.79891
AY195871	Nr1h3	0.00274991	1.79826
BC051954	Fam69b	0.000605543	1.79637
AK170854	Ncf4	0.00129154	1.79491
AB253944	Mettl7a2	0.000269158	1.79445
AK169948	Pik3r6	0.00294415	1.79131
XM_358744	4930448N21Rik	0.00451616	1.78996
BC104381	Colec11	0.00109501	1.78977
XM_001481176	A930029G22Rik	0.00467622	1.7884
BC002214	Echdc3	0.000688232	1.78805
BC002069	Lyz2	0.000325418	1.78739
BC094230	Nrip2	0.00111702	1.78738
BC105920	Pou2f2	0.00062464	1.7869
BC031370	Rtn2	0.00066115	1.78599
BC057875	Sema7a	0.000451127	1.78549
BC115448	Hist1h4m	0.00296967	1.78068
BC131650	Gli1	0.00519835	1.77993
AK137700	Slc27a1	0.00151856	1.77907
AK155481	Adamtsl4	0.000551494	1.77826
BC069872	Ogfod2	0.00545928	1.77776
BC006709	Mvp	0.000998567	1.77583
AK087519	Slc39a3	0.000147364	1.77541
BC007125	Aqp1	0.000321351	1.77358
AK045070	B130024G19Rik	0.000890404	1.77351
BC005502	Slc39a3	0.000902665	1.77253
AK167006	S100a16	0.000444782	1.7718
AK007964	Chpt1	0.000871251	1.77134
AK020480	9430069I07Rik	0.00317868	1.76834
BC117925	Adamtsl4	0.00111359	1.76816
AK085749	Ceacam1	0.00119903	1.76812
AK142593	Gm10516	0.000784289	1.76694
AK080619	Trpc3	0.00112818	1.76526
BC046606	Asphd2	0.00536129	1.76412
AK152931	Pgap2	8.95881e-05	1.76284
AK149273	Plekha6	0.000206314	1.76089
AJ132601	Nr1h3	0.000405877	1.76077
AK157924	Hhatl	0.000105095	1.76054
AK089239	D16H22S680E	0.000336455	1.76046
BC006762	Bad	0.000962456	1.76033
BC055034	Mettl7a1	0.00260052	1.76024
BC031895	Pcdhb20	0.000271096	1.75654
AK172301	Cd22	0.00175533	1.75623
BC058800	Naprt1	0.000384087	1.75595
AK162529	A4galt	0.000202137	1.75557
XM_001480599	Gm15503	0.00120586	1.75415
BC010476	1600014C10Rik	0.00037291	1.75401
BC026811	Rdm1	0.00219526	1.75339
AK158055	1810058I24Rik	0.000135245	1.75274
BC060031	Mbnl1	0.00184218	1.75256
AB063356	Sec16b	0.00494397	1.75177
BC141532	N/A	0.000381085	1.74902
AK075852	Ms4a6c	0.0053951	1.7489
BC034843	Adamtsl5	0.00361379	1.74882
BC011293	Slc25a33	0.00352182	1.74798
AK165819	Pcdh12	9.4815e-05	1.74786
BC022223	Aqp7	0.000593466	1.7475
BC018317	Tspan13	4.98957e-05	1.74714
M27960	Il4ra	0.0023423	1.74695
AK131118	4632428N05Rik	0.00208645	1.74614
BC058575	BC004004	0.000369611	1.74555
NM_001110228	Cugbp2	0.00494449	1.74542
BC006046	Spef1	0.0032434	1.74522
BC089535	Sfxn4	0.00186277	1.74386
BC026150	Fzd6	0.000705164	1.74208
XM_484361	3425401B19Rik	0.00314964	1.73948
BC037001	Dcaf11	0.000178508	1.73869
BC039224	Aplnr	0.00040493	1.73811
AK053076	Als2cl	0.00473543	1.73786
BC070399	Zfp366	0.00188692	1.73655
BC140309	Galp	0.000931011	1.73649
AK043248	Cp	0.000845228	1.73581
BC054759	Cd200	0.00241618	1.73556
BC115572	Inca1	0.00260492	1.73508
BC070458	Slc9a3r2	0.00309979	1.73466
BC039162	Clip2	0.00146006	1.73436
S68895	Mef2d	0.00311847	1.73434
AK170018	Arrdc1	0.00543942	1.73265
BC057993	Nrtn	0.00263889	1.73254
BC017618	Tmem143	0.000154812	1.73251
BC024402	Ms4a7	0.00187269	1.73245
AK010568	Acad10	0.00081505	1.73232
AK165375	Fam78a	0.000452058	1.73186
AK156450	Ifih1	0.000149093	1.73076
BC056464	Itpk1	0.00157763	1.73066
AJ000740	Sox13	0.000216752	1.7305
BC034163	Fcer1g	0.00165918	1.72947
BC060974	Cox7a1	0.00179332	1.72821
BC026648	Mllt4	0.000338793	1.72776
AK137389	Ebf1	0.00334285	1.72686
BC054764	Ppp1r16b	0.00104284	1.72603
AK122404	Nav3	0.00113355	1.72562
AK133933	2014-09-04	3.92031e-05	1.72536
BC025059	Slco3a1	4.66783e-05	1.72527
BC061092	Nkiras1	0.000922727	1.72519
AK147212	Zbtb4	0.0052932	1.72462
AK170308	Gpr137	4.80114e-05	1.72459
BC019410	Abhd14b	0.00301775	1.72456
AK010390	2410004I01Rik	0.00189735	1.72369
AK122371	Myo10	0.000383378	1.72346
AK149935	Pik3cd	8.87343e-05	1.72343
BC025425	Lpar1	0.00163054	1.72198
AK158851	Psd	0.000366754	1.7218
BC066127	Rasgrp3	0.000747435	1.71935
D45243	Matk	0.00447742	1.71889
AB078010	2014-09-04	0.00022631	1.7188
AK149976	Zbtb7b	0.00295659	1.71849
BC025127	Arhgef5	0.00386163	1.71841
BC051131	Ctsf	0.000231854	1.71801
AK220430	Afap1l2	3.26409e-05	1.71741
AK147404	Tspan7	0.000328328	1.7174
BC058163	Gstk1	7.55624e-05	1.71739
XM_126589	Cisd3	0.0027694	1.71478
NM_001110783	Ank1	0.00490365	1.71422
AK152420	Pgap2	0.000690259	1.71278
AK020025	5830432E09Rik	0.000347693	1.71275
AK040009	Bambi-ps1	0.0023685	1.71271
BC016221	Kif1c	0.000788155	1.7115
BC003796	Lsp1	0.000183293	1.71115
BC062270	Myo5c	0.00294702	1.71043
AF223416	Trdn	0.00442233	1.70889
AK005634	1700003F17Rik	0.00115463	1.70842
BC051945	Rilpl1	0.000121929	1.70684
BC043448	A230050P20Rik	0.00217827	1.70667
BC024482	Arpc5l	9.62089e-05	1.70594
BC054438	Tmem204	0.000822491	1.70584
AK156940	Adcy9	0.000419705	1.70542
AK028075	Ccdc28a	0.000245728	1.70373
BC007130	Sox13	0.00147467	1.70373
NM_001110163	Pde4dip	3.27476e-05	1.70214
BC025517	Ncf4	0.000594313	1.70202
XM_890234	Lrrc51	0.0016262	1.70096
BC019765	Relb	0.000259813	1.70064
AK015083	Lyrm1	0.00101073	1.70006
BC058172	Osgepl1	0.000931482	1.6991
AK150688	Clcn3	0.00153441	1.69903
BC014683	Kmo	0.00306297	1.69873
AK011265	Osgepl1	0.00431208	1.69842
AF534879	BC028528	0.003349	1.69812
AK052319	Prrt4	0.00165994	1.69714
BC061225	Gpihbp1	0.00121915	1.69672
BC075720	Ghr	0.000927128	1.69574
BC026382	Gpr155	0.000532995	1.69537
AK149523	Cp	0.00508496	1.69531
BC021619	Msrb2	0.00203134	1.69508
BC030937	Cabc1	5.8005e-05	1.695
BC100462	Bcl2a1b	9.35023e-05	1.6946
BC018501	Arrdc1	0.00283372	1.69423
AK040027	A430046D13Rik	0.000851292	1.69329
BC008545	Dcaf11	3.41415e-05	1.69259
BC037541	Lynx1	0.000105523	1.69235
AK158030	BC029722	4.86222e-05	1.69232
BC132089	Cd59a	0.000778005	1.69097
BC119079	Pnmt	0.0033047	1.69066
AK030515	Cxcl16	0.000723071	1.68988
AK165804	4732465J04Rik	0.00507528	1.68958
AK131735	Mov10l1	0.00105696	1.68952
BC065778	Slc9a3r2	0.00108738	1.68886
AK161922	Nudt13	0.00236927	1.68774
BC020036	Dusp18	0.00371504	1.68626
BC116939	Mustn1	0.00123536	1.68618
BC066069	Rasgrp3	0.00193351	1.68575
AK206151	Crebl2	0.000712218	1.6857
BC024755	Optn	0.00198439	1.68484
BC095949	Prkd2	0.00174901	1.68424
BC026937	Lilrb3	0.00451764	1.68288
BC034679	Dnm1	0.000797719	1.68285
XM_890447	Mllt4	0.000138873	1.68279
AK009213	2310007L24Rik	0.00079595	1.68278
BC043049	Ccpg1	0.000584041	1.68257
BC026932	Bank1	0.00470589	1.68245
BC120863	Tmem81	0.00481087	1.68226
BC007135	Ezh1	0.000163293	1.68135
BC012653	Cx3cr1	0.000348849	1.68101
BC059814	Zdhhc14	0.00249605	1.68099
BC037683	Rgs5	0.0002098	1.6801
BC012923	Rarg	0.000790483	1.68001
BC065142	Lrig3	0.0016674	1.6796
BC067066	Pink1	0.000697785	1.6795
AK168775	Lrmp	0.00292857	1.6789
BC031510	A230050P20Rik	0.000667818	1.67835
BC004794	Pgap2	0.00026708	1.67746
BC156151	Myo10	8.72984e-05	1.67745
BC092538	Igfbp7	0.000593169	1.67691
BC062255	Hist2h2aa2	0.00382319	1.67459
AY993932	Phactr1	0.00065685	1.67436
BC087946	Cnrip1	0.00368074	1.67353
BC096037	D630004N19Rik	0.00450201	1.6718
BC005445	D16H22S680E	0.000684116	1.6713
BC011306	H2-K1	0.0039616	1.6704
BC104408	Fitm1	1.10473e-06	1.67018
AK036840	Myo1f	0.00397464	1.66967
AK154366	Mmel1	0.00373087	1.66828
AK009937	Cars2	0.000401564	1.66771
BC020025	Plekhh3	0.000885228	1.66741
AK150183	Dcaf11	8.82459e-05	1.66673
BC067038	Fam5b	0.00340379	1.66659
M35246	H2-T10	0.00115797	1.66657
BC156474	Col15a1	0.00440325	1.66615
AK133449	Zfp612	0.00198884	1.66557
BC119273	Ttc32	0.000825784	1.66513
BC031121	Prkch	0.000180463	1.66445
NM_010806	Mllt4	0.00105531	1.66442
AK007768	Arhgap26	0.000819406	1.66404
BC011339	Lyrm1	0.00159886	1.66377
BC032173	Prickle3	0.000888766	1.66346
AK079714	N/A	0.00284028	1.66239
BC036563	Zc3h12a	0.0043081	1.66205
AK046879	Ablim2	0.00202872	1.66179
BC053843	Clstn1	0.00036467	1.66177
BC019568	1700029G01Rik	0.00402141	1.66135
BC100558	Adamts10	0.00343237	1.66071
AK014082	Hfe2	0.000625812	1.66041
BC028762	Bcl2a1a	0.000588939	1.66008
BC120912	Tmem88	0.0017778	1.66003
AB000096	Gata2	0.000997809	1.6595
AK086013	Gm3646	0.00200745	1.65922
AK018760	Slc25a22	0.000286758	1.65914
BC048078	Gpr137	0.000363226	1.65785
BC039230	Mast1	0.000567197	1.6575
BC021939	Ogn	0.00172648	1.65713
BC037949	Slc25a22	7.0515e-05	1.65666
BC035523	Fam53b	0.001413	1.65508
BC014705	Cecr5	0.000858384	1.65448
AK165722	Fam107a	0.00214141	1.65395
BC107325	Stac	0.000586807	1.65355
BC006765	Znrf1	0.00477635	1.65266
BC156099	Cntnap1	0.00120684	1.65156
BC003790	Junb	0.000702391	1.65144
AK160235	Mmaa	0.00394359	1.65128
AK010285	Nkiras1	0.00018516	1.65121
AB359229	H2-T22	0.000461375	1.65065
NM_001098636	Pwwp2b	0.0015038	1.65048
BC049948	Nudt13	0.000501661	1.65024
BC019172	Cd200	0.00177888	1.64826
BC085184	Fbxw7	0.000163614	1.64749
BC075715	Dmpk	0.000188855	1.64704
BC026929	Fbxo31	0.00100283	1.64695
M89956	Lsp1	0.000102809	1.64661
AK039703	Pla2g16	0.00208267	1.6463
BC006967	Dusp1	0.00149204	1.64565
BC010972	Dhrs3	0.000106174	1.64432
AJ278735	Cabc1	5.17351e-05	1.64235
BC039971	Cd300e	0.00368792	1.6419
BC129919	Fes	0.00371977	1.64132
BC038822	Fam113b	8.31136e-05	1.64127
AK145960	Ccbp2	0.00358005	1.64069
AK151423	Hmha1	0.00568835	1.64064
BC042595	Zfyve27	0.00346493	1.64043
AK075915	Sgca	0.000137022	1.64013
BC070472	C1rl	0.00176528	1.6397
BC051231	Pdcd11	0.00122513	1.63926
BC146353	Olfr1451	0.00451256	1.63838
BC059238	Sema6a	0.00295798	1.63738
AY861418	Pcdh1	0.000275965	1.63727
BC023870	Rgma	0.000231773	1.63718
BC054794	Cry2	0.000781049	1.6371
BC042475	Agtpbp1	0.00425583	1.63643
AY071834	Optn	0.00224973	1.63607
BC114999	Adam17	0.000649757	1.6358
BC085165	Gsto1	6.40582e-05	1.6357
AY290823	Tnfsf13b	0.00210708	1.63537
AK171741	Serpinb6b	0.00030198	1.63536
BC003819	H2-T22	0.00260103	1.63485
BC113788	Maob	0.00559021	1.63439
BC029674	Flt1	0.00284382	1.63432
AK002691	Dhrs4	0.00284002	1.6333
BC025560	Wipi1	0.00273027	1.63308
BC094946	Pdp2	0.000266638	1.63287
BC005732	Smarcd2	4.10412e-06	1.63262
BC026557	1810020D17Rik	0.00151502	1.62924
AK140849	Cux2	4.54622e-05	1.62895
AK161049	Pear1	0.000212956	1.62845
AK170443	Cd68	0.00265905	1.62839
XM_001471673	Oas1b	0.000853291	1.62806
AK014143	Mid1ip1	0.00205655	1.62792
BC020993	Laptm5	0.00488498	1.62732
BC100346	Ppfibp2	0.0013719	1.62675
AK144111	Itgb4	0.00308746	1.62579
BC120637	Bat4	0.00424282	1.62559
BC013274	Stat5a	0.000152047	1.6249
AK087986	Dysf	0.000856115	1.62449
AK173020	Gpr116	0.0002662	1.62288
BC086694	Lrrc28	0.00110971	1.62285
AK002708	1810034E14Rik	0.000897715	1.62281
BC034523	Relb	0.00115752	1.6228
BC054804	Kcna6	0.000531511	1.62272
AK140224	Dnajc21	0.00372985	1.62207
AK087268	Gpr56	0.000510859	1.62197
AK131112	Tmem104	0.000782574	1.62094
BC053048	Clip2	0.000265626	1.61975
AK155784	Zbtb7b	0.00146031	1.61921
XM_001471772	Arl4d	0.0050643	1.61858
BC054852	Ifi30	0.0017179	1.61708
AK189470	N/A	0.00187852	1.61564
AK014204	Nudt13	0.00117347	1.6151
AK007402	Cgrrf1	0.00143381	1.61504
BC003967	4632428N05Rik	0.000643791	1.61501
AK132540	Col6a2	0.000693397	1.61434
BC156701	Lmod2	0.000575531	1.61315
AK163772	Ogn	0.000440183	1.61314
BC004590	Dok2	0.00566602	1.61312
BC066200	Csf1	0.000173724	1.61188
AK170869	Slc25a45	0.00413097	1.61114
BC019961	Cxcl16	0.00321777	1.61101
AK048089	9130206I24Rik	0.000249528	1.61076
AK081495	2014-03-02	0.00151361	1.61058
AF123611	N/A	0.00422422	1.60944
BC026438	Mxra8	0.00234757	1.60925
BC060275	Ablim3	0.000385297	1.60913
BC117091	Treml4	0.00144319	1.60805
BC116708	6430571L13Rik	0.00167099	1.60763
BC156150	Ptprv	0.000427454	1.60748
AK143916	Arhgap27	0.000895518	1.60715
AK220294	Dgkg	0.00168614	1.60698
AK139076	N/A	0.00127483	1.60673
NM_001102468	Calml4	0.00120851	1.60632
AF375476	Atf5	0.000308752	1.60537
XM_975192	Camsap1	0.000327027	1.60429
AK139452	Phactr1	0.00208635	1.60384
BC069187	Dusp23	0.00213264	1.60379
BC019373	Pla2g15	0.00363125	1.60359
BC027211	Fbxo32	0.00101641	1.60354
BC096427	Inca1	0.00351315	1.60307
BC031435	Chpt1	0.0018785	1.60257
BC032199	Tnfaip8l1	0.000984831	1.60245
S74190	N/A	0.00210519	1.60237
BC152881	Olfr582	0.00244922	1.60186
BC011475	Sez6l2	0.00561459	1.60136
AK011603	Bcas3	0.000636018	1.60132
BC011511	Rassf3	0.00175258	1.60116
BC023277	D2hgdh	0.00328741	1.60054
AK043958	N/A	0.0032047	1.60031
BC018384	Scp2	0.00137805	1.60008
AK076386	Fam160a1	0.000133852	1.59978
BC004044	Fam20c	0.00466419	1.59934
BC069922	Mgp	7.54069e-05	1.5993
BC028908	Plekho2	0.00256052	1.59829
AK144837	Htatip2	0.00144724	1.59766
BC021954	Mmaa	0.000687595	1.59692
AK052963	Col14a1	0.00400212	1.59678
NM_010399	H2-T9	0.0032681	1.59638
BC107257	Asb12	0.000787455	1.59593
BC009120	N/A	0.0012285	1.59465
AB231294	1110017D15Rik	0.00165038	1.59453
S60314	Dmpk	0.000743758	1.59424
BC004728	Smagp	0.00404691	1.59409
AK154910	Ptpre	0.00440482	1.59372
BC028529	Snapc5	0.0020993	1.59335
BC002136	Coro1a	0.00152763	1.59327
BC030350	Gabarap	0.000841963	1.59306
AK159598	Arhgap25	0.00254493	1.59274
BC054526	Syt11	0.00552786	1.59272
BC011298	Loxl3	1.63928e-05	1.59225
AK167510	Wdyhv1	0.000343503	1.59221
AF405692	Gpr98	0.00439774	1.59184
AF053955	Runx2	0.000831303	1.59138
BC096528	Ralgapa2	0.0042563	1.59078
BC027021	Mrpl14	0.00265536	1.59048
BC006815	Ndufa2	0.00172486	1.58998
BC111871	P4htm	0.00347146	1.58987
BC010206	Mylip	0.000171721	1.58919
BC128568	Adamtsl2	0.00265321	1.5878
BC009153	Farp2	0.00271682	1.5872
AB073079	Erg	0.00295836	1.58713
BC022128	Cpne2	0.000228053	1.58582
BC016250	Cdc42ep1	0.000561815	1.58578
AK151214	Vav1	0.00255451	1.58549
BC003320	Npdc1	0.00115571	1.5845
BC027014	Eif4e3	0.00362246	1.58432
BC058623	Dnm1	0.00185899	1.58381
BC079910	Ank1	0.00153708	1.58343
AY551090	Adamts7	0.000339368	1.58277
AK013016	St3gal3	0.00371443	1.582
AK053040	D930030F02Rik	0.00041577	1.58129
BC035226	Clip4	8.15369e-05	1.58082
XM_001472317	Gm2054	0.000519021	1.58037
BC145913	Grb14	0.000622897	1.58021
BC069893	Egln3	0.00320806	1.57953
AK134267	Ank1	0.00187799	1.57941
BC007467	Map2k3	6.14891e-05	1.57842
AK029603	Zhx3	0.00331966	1.57836
AK147849	Slc37a4	0.000813252	1.57717
BC057918	Mapre3	0.00294154	1.57556
AK220483	Dnm1	0.00141829	1.5755
AK083464	Schip1	0.00115693	1.57539
AK147536	Dopey2	0.0034983	1.57488
AK081990	Igsf10	0.00453497	1.57475
BC006717	Ccpg1	0.000348722	1.57457
AK142375	Lilrb3	0.00436612	1.57442
AK161910	Evc	0.00148073	1.57437
BC079884	Atg9a	0.00257209	1.57428
AY081142	Trip10	0.00120814	1.57389
AK217141	N/A	0.000224802	1.57367
AK161975	Rab3a	0.00137954	1.57367
AK149674	Ndufs8	0.002391	1.57273
BC022590	Apbb2	0.00058813	1.57215
AK080009	N/A	0.00143056	1.5718
BC117721	Cyb5d2	9.65204e-05	1.57133
M16119	N/A	0.00160566	1.5708
BC037588	2700078K21Rik	0.00480637	1.56936
BC059224	1200009O22Rik	0.00104541	1.56926
BC019197	Calhm2	0.00310044	1.56858
BC032936	Rab19	0.000840744	1.56845
AF502565	Trip10	0.00168997	1.56814
BC104258	Clcf1	0.0052632	1.56751
BC019205	1700020C11Rik	9.79154e-05	1.5675
BC014291	Acvrl1	0.000182135	1.56534
AB093295	Tecpr1	0.000151781	1.5648
BC016420	Tnfrsf21	0.000774723	1.56474
AK008207	Acbd4	0.00327976	1.5643
AK169887	Fcgr3	0.00280381	1.56387
NM_001110504	Capn1	3.06376e-05	1.563
BC030630	Xrcc6bp1	0.000681915	1.56264
BC094664	Atp5g1	0.00317819	1.56256
AK153260	Apbb2	0.000588596	1.56249
BC018162	Fam110a	0.00012655	1.56248
BC027426	Creg1	0.00051712	1.56202
AK005362	Rab3a	0.00232708	1.56115
NM_001083967	Tcf4	0.0051601	1.56044
BC044208	H2-T9	0.000851475	1.56014
AB093303	Ssfa2	0.000232314	1.55997
BC057202	Tmcc3	0.000502341	1.55996
XM_001472682	4930562F07Rik	0.000688372	1.55948
BC066021	Gm166	0.000540431	1.55845
BC021751	H2-T10	0.00137323	1.55799
AK153922	Tbcel	0.00311336	1.55779
BC026867	Tmcc3	0.000579884	1.55751
AK140269	Itgb4	0.00550439	1.55746
AK039958	Gm14207	3.18232e-05	1.55711
BC098333	Efcab4a	0.000956003	1.55675
BC018375	Hes1	0.00452245	1.55646
AK085889	LOC100303644	0.000331613	1.55617
BC005455	Rac2	0.00525172	1.55574
BC016136	Ppapdc3	0.000415337	1.55561
AK052261	Tbcel	0.00245394	1.55518
AK041533	Slc44a2	0.00238885	1.55507
BC111891	Grm3	0.00147461	1.55355
BC030177	Endog	0.00193296	1.55351
BC024364	Ndufa1	0.00222191	1.55341
BC013459	Bmp4	0.000210784	1.55339
Z31664	Acvrl1	0.000238491	1.55307
BC041679	Elk4	0.00327876	1.55255
AF143955	Coro1a	0.00277936	1.55211
BC055836	Ncf1	0.00181132	1.5518
BC020535	BC020535	0.00477887	1.55118
BC115680	Lfng	0.000721319	1.55078
BC132621	Ttc38	0.000119019	1.55033
BC006710	St3gal3	0.00369029	1.55028
AK085792	N/A	0.00120926	1.54964
BC028633	Ndufa5	0.00178947	1.54868
BC018412	Lrrc48	0.00257394	1.54819
BC014804	Rorc	0.000883995	1.54791
AK032645	Ccpg1	0.00307724	1.54773
BC024138	Plin5	0.00148072	1.54753
BC103549	Hist1h3f	0.0040535	1.54717
BC086682	Cyb5d2	0.00166951	1.54683
BC079621	Ptprm	0.0044829	1.54679
AK163270	Coq4	0.00205682	1.54674
BC021760	H2-T10	0.000665908	1.5464
BC018300	Tbc1d10a	0.00068991	1.54558
XM_001478759	Vmn2r31	0.00132493	1.54329
BC030182	Fahd2a	0.00263537	1.54273
AK122431	Dock9	0.00501798	1.54198
BC096615	Sez6l2	0.00155562	1.54182
BC110691	Fam174b	0.000766336	1.54179
AK008866	Slc44a1	0.000510188	1.54161
AK158710	Camta1	0.00286554	1.54145
BC087941	Sdr39u1	3.83057e-06	1.54141
AK049123	N/A	0.000434745	1.54113
DQ148505	Kcnip2	0.000338663	1.54087
BC020031	S100a16	0.0021854	1.53985
BC017689	Tef	0.00270589	1.53893
AK080668	Ap3m2	0.00450431	1.53846
BC019522	2700078K21Rik	0.00142801	1.53763
AK170545	Nfam1	0.00279421	1.53711
AY028387	Higd1a	8.81876e-05	1.53686
AK154872	Csf1	0.000598058	1.53614
AK158634	Siae	0.000328678	1.53421
XM_891654	Gm6728	0.0042316	1.53374
BC022653	Sirt4	0.000540293	1.53341
AF188290	Dysf	4.97041e-05	1.53327
BC010291	Ifitm3	0.000369782	1.53295
BC108362	Dusp22	0.00138816	1.53291
AK040289	D18Ertd653e	0.00162054	1.5325
BC021828	Slc6a9	0.00218767	1.53248
BC124559	Gm14420	0.000389336	1.53221
BC156141	Pcdh12	0.000876252	1.53217
BC002046	Efna1	0.00359113	1.53215
BC116883	Rnf125	0.00500961	1.53199
BC089508	C430004E15Rik	0.0019136	1.53054
AK002785	0610037P05Rik	0.00115541	1.53049
BC113167	Slc44a1	0.000287075	1.5301
AK122336	Phldb1	0.00238581	1.52927
AK155276	Slc25a22	0.00168531	1.52869
BC051524	Wdyhv1	0.00127659	1.5285
BC132450	Gchfr	0.00495071	1.52831
BC031535	Slc44a2	0.000241391	1.52784
AK088399	Fzd6	0.00138429	1.52693
AK224980	Il1b	0.0047058	1.52648
BC046293	Lactb	0.000206325	1.52611
BC065791	Arl5c	0.00152116	1.52597
BC016585	Galnt10	0.00552219	1.52591
BC066064	St3gal2	0.0045521	1.5256
BC099947	Fam43a	0.000594128	1.52332
BC032277	Pde1c	0.00294345	1.52317
BC052425	Il13ra1	0.00179388	1.52267
BC037680	Slc25a45	0.00531789	1.52264
BC019959	Tuba4a	0.000137254	1.52228
BC057081	Dopey2	0.000169358	1.52201
AK041207	Prkd2	0.00102495	1.5217
BC156837	Calr3	0.00150963	1.52159
BC053339	Ap4s1	0.00170169	1.52111
BC002140	Mxra8	0.000844787	1.52041
BC002310	Zfp652	0.00164356	1.51963
AK171116	Laptm5	0.00126584	1.51908
Y10496	Ift81	0.000120085	1.51901
BC004663	Dsc2	0.000234204	1.51888
BC007469	Hcls1	0.00301949	1.51888
BC060231	Ahdc1	0.00375906	1.51828
AK028200	Bbs9	0.00479677	1.51624
BC009133	Hs3st1	0.00536361	1.51586
AK160915	Acvrl1	0.000540121	1.51488
XM_001473643	Dnajc21	0.000335396	1.51472
AK162972	Tfdp2	0.00463013	1.51377
BC096490	Endod1	0.00246541	1.51365
BC079550	Tshz2	0.00490419	1.51326
BC037601	Fgf1	0.00413257	1.5132
BC038826	Ift122	0.000167424	1.51312
BC047462	Tbcel	0.00303135	1.51308
X95227	Dtna	2.87654e-05	1.51222
AK173105	Galntl1	0.0029496	1.51179
NM_010826	Mrvi1	0.00376471	1.50988
BC060621	Ift122	0.00130388	1.50882
BC034613	Scp2	0.000887466	1.50864
BC023348	Cpne2	0.00329899	1.508
BC046988	Wfs1	0.00158732	1.50788
AK204824	N/A	6.69858e-05	1.50785
AK173196	Zbtb4	0.000371625	1.50762
BC038875	Kbtbd11	0.00284817	1.50754
AK204443	N/A	0.0038977	1.50753
XM_891736	Gm1614	0.00206785	1.50667
AK142624	P4ha2	0.00545165	1.50666
BC018388	Unc93b1	0.00227029	1.50619
BC109347	Lbx2	0.000318893	1.5058
AK136808	Csf1	0.00119	1.50557
AK142379	Erg	0.00225108	1.50504
AK129009	Ube1l	0.00342959	1.50485
BC057692	Dock9	0.000669449	1.50426
BC072554	Nucb1	0.000326444	1.50402
AK143247	Pdgfrb	0.00114204	1.50375
AK088909	Trip10	8.30715e-07	1.50289
AK029962	Clip4	0.00283847	1.50285
BC061219	Ank1	0.000178217	1.50284
AK089186	Ankrd13d	0.00550031	1.50218
BC012704	Car4	0.000517504	1.50077
BC116435	Bod1	0.00102149	1.50007
BC047994	Rps4y2	0.00517534	-1.50025
BC038395	Cpt1a	0.00010805	-1.50147
BC023775	Cit	0.00269167	-1.50186
BC014872	Mettl13	0.00280014	-1.50408
BC110376	Cbx3	0.000730833	-1.5042
AK028929	Gpr125	0.00562358	-1.50429
BC083136	Hnrnpa1	0.0017654	-1.50432
BC130273	Brd1	0.000607588	-1.50506
BC058615	Igf2	0.000252446	-1.50547
AK032015	Gpr172b	0.000932008	-1.5065
BC039925	Atic	0.000350211	-1.50801
AK041300	Trpc2	0.00350637	-1.50833
BC043132	Ralgps2	0.000364181	-1.5086
BC003227	Sptlc2	0.00215605	-1.50874
AK131137	Gemin5	0.00236383	-1.51017
BC051964	Stk39	0.00171922	-1.5102
BC048918	Klhdc8b	0.0041672	-1.51021
BC007151	Nop2	8.01028e-05	-1.51091
XM_893519	Gm6910	0.000617071	-1.51092
AK007802	Hnrnpa1	0.00283709	-1.51102
BC052151	Fam33a	0.00338593	-1.5111
BC062206	2014-09-11	0.00380215	-1.51148
BC055436	Nubp1	0.000941111	-1.51154
AK208404	N/A	0.00427798	-1.51277
BC089306	Arhgap1	0.00159376	-1.51325
AK045206	Suv39h2	0.00112458	-1.51371
BC019379	Grk5	0.00501017	-1.51417
AK144559	Bai2	0.000107218	-1.51435
BC006757	Marcksl1	0.00141629	-1.51437
BC055459	Rgs16	0.00495405	-1.51437
BC008181	Cnn2	7.97066e-05	-1.51462
BC129922	Eif2c2	0.00046662	-1.51486
BC048355	BC048355	0.000835887	-1.51555
AK011724	Smarcad1	0.00413543	-1.51736
XM_991257	Sv2c	0.00143713	-1.51745
AK162289	Gtdc1	0.0035706	-1.51749
AK029458	Fubp1	0.000447824	-1.51877
AK013896	Hyls1	0.000709279	-1.51926
BC003241	Cstf3	0.000204516	-1.51981
BC031120	Fhl1	0.000852265	-1.52054
BC089159	Dhx9	0.00488754	-1.52072
BC006787	Rrp15	0.00337201	-1.52156
BC046811	Erbb2	0.00162453	-1.52167
BC096574	2610524H06Rik	0.00236916	-1.52182
BC055955	A130010J15Rik	0.00314952	-1.5222
BC024479	BC024479	0.00512407	-1.52269
BC039951	Nucks1	0.0052164	-1.52291
AK039113	Tnik	0.00554959	-1.52343
AK048201	Mical3	0.000339007	-1.52453
BC024875	Snrpd1	0.00366737	-1.52546
BC132143	Garnl3	0.00523622	-1.526
AK169819	Ints10	0.00168946	-1.52671
AK138698	Ddr1	0.00199312	-1.52724
BC044841	Ccnd1	0.00171254	-1.52748
AK164126	E130307A14Rik	0.000551916	-1.52806
AK182021	N/A	0.00123124	-1.52876
BC011055	Tgfb2	0.000455671	-1.53059
BC003858	Mtap	0.000641694	-1.53064
BC064461	Suz12	0.000500551	-1.53065
BC046770	Pvrl2	0.00319129	-1.5312
AK154428	Klhdc8b	0.000334902	-1.53253
BC026796	Pemt	0.000616512	-1.53345
BC052044	Tox3	0.000838138	-1.53362
AF026259	Ddr1	0.000549985	-1.5344
BC109170	Helq	0.0011481	-1.53449
AK185041	Zfp346	0.00273966	-1.53465
BC046383	Cpt1a	0.00010238	-1.5352
AK149630	Mvk	0.000718175	-1.53691
BC006698	Ctps	0.00161916	-1.53698
AK141623	D15Wsu169e	0.000607294	-1.5372
BC020184	Reep2	0.00212106	-1.53872
XM_001473788	Gm10020	0.0045051	-1.53917
AK158753	Hsp90aa1	0.000134465	-1.53925
BC068183	Narg2	0.000970899	-1.5394
BC119032	1700029F09Rik	0.00223646	-1.54027
AY168407	Bai2	0.000681683	-1.54087
AK015792	Ppifos	0.00395967	-1.54291
BC021420	Mllt3	0.00270676	-1.54388
AK161665	Nup107	0.00052556	-1.54408
AK135838	Spats2	0.000259267	-1.54561
BC011209	Mfsd7c	0.00466492	-1.54772
BC027269	Tceal8	0.00347446	-1.54802
BC156809	Sema4b	0.00172453	-1.54909
BC083089	Qtrtd1	0.000869003	-1.54949
BC053016	Rybp	0.00382308	-1.54996
BC093482	Plxna3	0.00437536	-1.55017
AK016481	4931428F04Rik	0.0047201	-1.55137
BC025027	Plce1	0.0024026	-1.55151
AK005420	Npm1	0.00500303	-1.55198
BC033427	Aldh18a1	0.000253802	-1.55206
AK162934	Krba1	0.0020909	-1.55248
AK166471	Zfp568	0.0036102	-1.55416
BC132081	Sap30	0.000787981	-1.55466
BC027646	Avpi1	0.00378023	-1.55571
BC011035	Jub	0.00319653	-1.55781
BC028252	N/A	0.00152053	-1.55841
BC005468	H2afx	0.00106989	-1.55924
AK076641	Ttc39a	0.00057063	-1.55982
AF095722	Nasp	0.000659899	-1.56173
AK078467	Msh3	0.00273939	-1.56219
AK083384	Ccnd3	4.46372e-05	-1.56232
AK017978	Stag1	0.00208041	-1.56262
AM419011	Papd4	0.00206672	-1.56305
BC004002	Galns	0.00189461	-1.56334
XM_619114	Gm5792	0.000206914	-1.56493
BC095943	Magi1	0.00036023	-1.56564
NR_002883	Gm5643	3.70763e-05	-1.56627
BC118934	Haus5	3.55204e-05	-1.5677
AK171679	Ncoa7	0.00297902	-1.56853
BC053445	2610020H08Rik	0.00564169	-1.5686
AK028299	Sh3kbp1	0.00104529	-1.56893
XM_001477671	Gm3604	0.00438678	-1.57103
AK147947	Pprc1	0.00256146	-1.57261
BC016211	Tipin	0.00120442	-1.57272
BC004733	Nop2	0.00108096	-1.57369
BC080675	Hnrnpa1	5.24116e-05	-1.57468
AK147030	Rfc4	0.00192661	-1.57487
AK044522	Pprc1	0.000334836	-1.5754
BC059831	Cbx3	0.00104282	-1.57717
AK010140	Nr2c2ap	0.0032704	-1.57855
BC016218	Dera	0.000615348	-1.57863
NR_002884	Gm7729	6.89235e-05	-1.5792
BC029903	Gyg	0.00151806	-1.57977
BC029024	Fhl1	2.23302e-05	-1.58015
BC048778	Peg3	0.000644901	-1.58041
BC037996	Gnl3	0.00104695	-1.58056
BC025860	Tnfrsf12a	0.00393374	-1.58085
AK144363	Pbx3	4.62595e-05	-1.58161
AK085942	N/A	0.00151011	-1.58294
BC115511	Sfmbt2	0.00248805	-1.58393
BC055727	Fzd2	0.00384965	-1.58451
AK136530	Phip	0.00150688	-1.58457
BC025076	Mmgt2	0.000327911	-1.58489
AK007436	Adamts9	0.0055623	-1.58654
BC131926	Dstn	0.000565954	-1.58673
AK138313	Ppp1r9a	0.00521589	-1.58784
AK033263	Gse1	0.00287532	-1.58805
BC054792	Rps15a	0.00251276	-1.58939
AK158998	Mboat7	0.00390654	-1.59034
BC053017	Ptpn9	0.00318027	-1.59081
BC089340	Hnrnpa1	2.47573e-05	-1.59108
AK147524	8430427H17Rik	0.00211709	-1.59259
AK172423	Mfsd2b	0.000976384	-1.59317
BC089022	Krt18	0.00491946	-1.59326
AK143808	Med14	0.00559138	-1.59377
AK147588	Fam178a	0.00302698	-1.59466
AK052103	Ints7	0.00475537	-1.59526
AK156169	Plagl2	0.000229793	-1.59591
BC064469	Acot2	0.000220583	-1.59687
AK049007	4931428F04Rik	0.000962555	-1.5977
AK129425	Ddhd1	0.00340046	-1.59891
AK080952	Sbf2	0.00191612	-1.60025
AK051437	Atp8a2	0.00447232	-1.60055
XM_001472177	Gm2025	0.00371839	-1.60382
AK053541	Setd5	0.00381972	-1.6039
AK191411	N/A	0.000383866	-1.60399
BC011230	Nt5dc2	5.61839e-05	-1.60411
AK009230	2310008H09Rik	0.00364432	-1.60488
BC021871	Fbxo21	0.00472281	-1.60685
BC057614	Kif18b	0.00145438	-1.60704
AK077585	Pstk	0.00389602	-1.60832
BC065123	Baz1a	0.00214687	-1.60882
BC049995	Sgpp2	0.0016917	-1.60986
AK088401	Anp32e	3.03892e-05	-1.6103
BC056966	Gtf2e1	0.00185013	-1.61086
AK194867	N/A	0.00350361	-1.61107
AK086816	Arhgap8	0.0025377	-1.61136
BC117998	Tsc22d2	0.00166117	-1.61206
BC034742	Pop1	0.00084331	-1.61208
AK211473	N/A	0.00111435	-1.61231
AK046465	Dhrs13	0.000986664	-1.61303
BC075648	8430427H17Rik	0.00303899	-1.61333
AK159161	Tmpo	0.000155187	-1.61353
BC070418	Pdlim3	0.00124178	-1.61434
AK134346	C330019G07Rik	0.00467412	-1.61434
BC026772	Pspc1	0.000231758	-1.61456
AK145430	N/A	0.00144277	-1.6158
BC007478	Wbp5	0.00350597	-1.61594
BC050775	Prmt3	0.00397478	-1.61622
BC048236	Ankrd24	0.00124015	-1.61677
BC145978	Herc3	0.00397026	-1.61694
BC152330	Depdc1b	0.00120979	-1.61811
AK034019	Rabgap1l	0.00428397	-1.61832
AK161786	Klhl4	0.00468721	-1.61898
BC014722	Sfrp2	0.00303194	-1.61974
BC018179	Usp1	0.00466233	-1.61997
BC021750	Nrm	0.00130096	-1.62009
BC031745	Camk2a	0.00293874	-1.62176
BC019561	Slmo1	0.000377848	-1.623
BC001990	Unc119	0.000538201	-1.62334
DQ143894	Tgfb1i1	0.00128198	-1.62346
BC037440	Stk3	0.00392893	-1.62424
BC014716	Wwox	0.000689779	-1.62628
BC023723	Haus5	0.00248902	-1.62645
X79989	Runx1t1	0.00171505	-1.62659
AK017731	Hspbap1	0.00168772	-1.62806
BC006836	Ddr1	0.00285603	-1.62811
AK168468	Wsb1	0.00108036	-1.62864
BC023860	Suv39h1	0.000270443	-1.62963
AB194412	Magi1	0.00130048	-1.62988
BC027262	Mt1	0.00252545	-1.63062
AK038696	Nol11	0.00245372	-1.6318
AK135852	N/A	0.00132346	-1.63189
AF193862	Suv39h1	0.00036256	-1.63199
BC004584	Fadd	0.00262562	-1.63248
AK008617	2200002D01Rik	0.00402069	-1.63284
AK041384	Rbbp8	0.00256664	-1.63424
BC086666	Rcc2	0.00151356	-1.63465
BC087733	Ttf2	0.000792006	-1.63508
AK053363	Cenpl	0.00395612	-1.63564
BC068133	Cpsf6	0.00234162	-1.63565
BC058512	Cntrob	0.00309504	-1.63669
AK050493	Phldb2	0.000622561	-1.63745
NM_001110233	Ngfrap1	0.000431491	-1.63754
AK019137	2500002B13Rik	0.000666109	-1.64035
BC031918	Gpr37	0.00246803	-1.6406
BC006912	Csrp1	0.00157563	-1.64129
AK038651	1500010J02Rik	0.00235338	-1.64194
BC005778	Pcna	0.00124676	-1.64321
AK080078	Dtymk	0.004423	-1.64509
AK141181	Unc5c	0.00240209	-1.64563
BC065178	Eml4	0.00153711	-1.64637
BC046591	Lrrc1	0.000776343	-1.64834
BC058226	Stard5	0.00200758	-1.64889
AK088877	AI506816	0.000614687	-1.65031
BC004823	Acat2	0.00032741	-1.65086
BC004571	Nudt5	0.00128957	-1.65279
BC053725	6720489N17Rik	0.000213487	-1.65352
AK154665	Mical1	0.00533574	-1.65369
AK173088	Atp11a	0.00492817	-1.65421
[truncated: 1,274 more rows]
