# Supplementary material for: Integrative Analysis of the Developing Postnatal Mouse Heart Transcriptome
Source: PLoS One. 2015 Jul 22;10(7):e0133288. doi: 10.1371/journal.pone.0133288 (PMC4511561; doi:10.1371/journal.pone.0133288)
Supplement: S3 Tables — (XLSX) [file pone.0133288.s003.xlsx]

## Sheet: 20150402-DAVID down BP CC MF KE
S3A Table_Down-regulated Gene Ontology Categories
Annotation Cluster 1	Enrichment Score: 26.601320435765953
Category	Term	Count	%	P-Value
GOTERM_BP_ALL	GO:0007049~cell cycle	126	11.71	9.88e-41
GOTERM_BP_ALL	GO:0022402~cell cycle process	88	8.17844	6.17e-31
GOTERM_BP_ALL	GO:0022403~cell cycle phase	80	7.43494	8.7e-31
GOTERM_BP_ALL	GO:0051301~cell division	71	6.59851	2.57e-28
GOTERM_BP_ALL	GO:0000278~mitotic cell cycle	66	6.13383	3.67e-28
GOTERM_BP_ALL	GO:0000279~M phase	71	6.59851	4.1e-28
GOTERM_BP_ALL	GO:0000087~M phase of mitotic cell cycle	56	5.20446	1.96e-25
GOTERM_BP_ALL	GO:0000280~nuclear division	55	5.11152	4.75e-25
GOTERM_BP_ALL	GO:0007067~mitosis	55	5.11152	4.75e-25
GOTERM_BP_ALL	GO:0048285~organelle fission	55	5.11152	3.24e-24
GOTERM_BP_ALL	GO:0006996~organelle organization	118	10.9665	8.24e-14
Annotation Cluster 2	Enrichment Score: 14.628544759777695
Category	Term	Count	%	P-Value
GOTERM_CC_ALL	GO:0005694~chromosome	77	7.15613	3.34e-25
GOTERM_CC_ALL	GO:0044427~chromosomal part	68	6.3197	1.6e-23
GOTERM_CC_ALL	GO:0000775~chromosome, centromeric region	40	3.71747	1.13e-22
GOTERM_CC_ALL	GO:0043232~intracellular non-membrane-bounded organelle	183	17.0074	3.77e-17
GOTERM_CC_ALL	GO:0043228~non-membrane-bounded organelle	183	17.0074	3.77e-17
GOTERM_CC_ALL	GO:0000793~condensed chromosome	33	3.06691	1.66e-16
GOTERM_CC_ALL	GO:0000779~condensed chromosome, centromeric region	24	2.23048	7.68e-15
GOTERM_CC_ALL	GO:0000777~condensed chromosome kinetochore	21	1.95167	6.26e-13
GOTERM_CC_ALL	GO:0000776~kinetochore	22	2.04461	1.94e-12
GOTERM_BP_ALL	GO:0007059~chromosome segregation	22	2.04461	7.75e-12
GOTERM_CC_ALL	GO:0015630~microtubule cytoskeleton	60	5.57621	4.16e-11
GOTERM_CC_ALL	GO:0005856~cytoskeleton	98	9.10781	3.45e-07
GOTERM_CC_ALL	GO:0044430~cytoskeletal part	74	6.87732	4.54e-07
Annotation Cluster 3	Enrichment Score: 8.700133005507691
Category	Term	Count	%	P-Value
GOTERM_MF_ALL	GO:0032559~adenyl ribonucleotide binding	147	13.6617	4.69e-17
GOTERM_MF_ALL	GO:0005524~ATP binding	143	13.29	8.62e-16
GOTERM_MF_ALL	GO:0030554~adenyl nucleotide binding	149	13.8476	1.2e-15
GOTERM_MF_ALL	GO:0001883~purine nucleoside binding	149	13.8476	2.32e-15
GOTERM_MF_ALL	GO:0001882~nucleoside binding	149	13.8476	4.16e-15
GOTERM_MF_ALL	GO:0000166~nucleotide binding	177	16.4498	2.06e-11
GOTERM_MF_ALL	GO:0032553~ribonucleotide binding	152	14.1264	3.97e-11
GOTERM_MF_ALL	GO:0032555~purine ribonucleotide binding	152	14.1264	3.97e-11
GOTERM_MF_ALL	GO:0017076~purine nucleotide binding	154	14.3123	2.25e-10
GOTERM_MF_ALL	GO:0016462~pyrophosphatase activity	66	6.13383	3.72e-08
GOTERM_MF_ALL	GO:0017111~nucleoside-triphosphatase activity	64	5.94796	4.13e-08
GOTERM_MF_ALL	GO:0016818~hydrolase activity, acting on acid anhydrides, in phosphorus-containing anhydrides	66	6.13383	4.68e-08
GOTERM_MF_ALL	GO:0016817~hydrolase activity, acting on acid anhydrides	66	6.13383	8.39e-08
GOTERM_MF_ALL	GO:0004386~helicase activity	24	2.23048	9.37e-08
GOTERM_MF_ALL	GO:0042623~ATPase activity, coupled	25	2.32342	0.000338
GOTERM_MF_ALL	GO:0008026~ATP-dependent helicase activity	12	1.11524	0.00361995
GOTERM_MF_ALL	GO:0070035~purine NTP-dependent helicase activity	12	1.11524	0.00361995
GOTERM_MF_ALL	GO:0016887~ATPase activity	25	2.32342	0.00748537
GOTERM_MF_ALL	GO:0016787~hydrolase activity	136	12.6394	0.00778533
Annotation Cluster 4	Enrichment Score: 8.350452334222917
Category	Term	Count	%	P-Value
GOTERM_BP_ALL	GO:0006259~DNA metabolic process	81	7.52788	7.16e-24
GOTERM_BP_ALL	GO:0006974~response to DNA damage stimulus	46	4.27509	7.97e-11
GOTERM_BP_ALL	GO:0006281~DNA repair	39	3.62454	1.83e-10
GOTERM_BP_ALL	GO:0033554~cellular response to stress	51	4.73978	2.91e-08
GOTERM_BP_ALL	GO:0051716~cellular response to stimulus	59	5.48327	9.07e-07
GOTERM_BP_ALL	GO:0006950~response to stress	81	7.52788	0.0189756
GOTERM_BP_ALL	GO:0050896~response to stimulus	128	11.8959	0.67268
Annotation Cluster 5	Enrichment Score: 8.09175937760854
Category	Term	Count	%	P-Value
GOTERM_CC_ALL	GO:0005634~nucleus	345	32.0632	5.22e-21
GOTERM_CC_ALL	GO:0044424~intracellular part	593	55.1115	1.06e-12
GOTERM_CC_ALL	GO:0005622~intracellular	613	56.9703	1.69e-12
GOTERM_CC_ALL	GO:0043229~intracellular organelle	513	47.6766	1.71e-10
GOTERM_CC_ALL	GO:0043226~organelle	513	47.6766	1.88e-10
GOTERM_CC_ALL	GO:0043231~intracellular membrane-bounded organelle	448	41.6357	2.23e-07
GOTERM_CC_ALL	GO:0043227~membrane-bounded organelle	448	41.6357	2.51e-07
GOTERM_CC_ALL	GO:0005623~cell	778	72.3048	0.0298844
GOTERM_CC_ALL	GO:0044464~cell part	778	72.3048	0.0298844
GOTERM_CC_ALL	GO:0005737~cytoplasm	356	33.0855	0.0805993
Annotation Cluster 6	Enrichment Score: 6.664178628485966
Category	Term	Count	%	P-Value
KEGG_PATHWAY	mmu03030:DNA replication	19	1.7658	3.46e-15
KEGG_PATHWAY	mmu03420:Nucleotide excision repair	9	0.836431	0.000993
KEGG_PATHWAY	mmu03410:Base excision repair	8	0.743494	0.00295995
Annotation Cluster 7	Enrichment Score: 5.833116555866525
Category	Term	Count	%	P-Value
GOTERM_CC_ALL	GO:0015630~microtubule cytoskeleton	60	5.57621	4.16e-11
GOTERM_CC_ALL	GO:0005813~centrosome	21	1.95167	0.000234
GOTERM_CC_ALL	GO:0005815~microtubule organizing center	23	2.13755	0.000326
Annotation Cluster 8	Enrichment Score: 4.4026669844042
Category	Term	Count	%	P-Value
GOTERM_CC_ALL	GO:0044446~intracellular organelle part	225	20.9108	2.96e-07
GOTERM_CC_ALL	GO:0044422~organelle part	226	21.0037	3.26e-07
GOTERM_CC_ALL	GO:0043234~protein complex	131	12.1747	0.00447632
GOTERM_CC_ALL	GO:0032991~macromolecular complex	160	14.8699	0.00566259
Annotation Cluster 9	Enrichment Score: 4.0066126139134965
Category	Term	Count	%	P-Value
GOTERM_MF_ALL	GO:0008094~DNA-dependent ATPase activity	11	1.0223	1.21e-05
GOTERM_MF_ALL	GO:0003678~DNA helicase activity	9	0.836431	1.9e-05
GOTERM_MF_ALL	GO:0004003~ATP-dependent DNA helicase activity	5	0.464684	0.00414652
Annotation Cluster 10	Enrichment Score: 3.970081775013676
Category	Term	Count	%	P-Value
GOTERM_BP_ALL	GO:0006695~cholesterol biosynthetic process	12	1.11524	7.6e-09
GOTERM_BP_ALL	GO:0016126~sterol biosynthetic process	13	1.20818	1.9e-08
GOTERM_BP_ALL	GO:0006694~steroid biosynthetic process	18	1.67286	1.49e-07
KEGG_PATHWAY	mmu00100:Steroid biosynthesis	9	0.836431	5.09e-07
GOTERM_BP_ALL	GO:0016125~sterol metabolic process	18	1.67286	5.19e-07
GOTERM_BP_ALL	GO:0008203~cholesterol metabolic process	17	1.57993	6.8e-07
KEGG_PATHWAY	mmu00900:Terpenoid backbone biosynthesis	7	0.650558	2.87e-05
GOTERM_BP_ALL	GO:0008202~steroid metabolic process	22	2.04461	0.000148
GOTERM_BP_ALL	GO:0008610~lipid biosynthetic process	31	2.88104	0.000337
GOTERM_BP_ALL	GO:0008299~isoprenoid biosynthetic process	6	0.557621	0.0054483
GOTERM_BP_ALL	GO:0006629~lipid metabolic process	53	4.92565	0.0096821
GOTERM_BP_ALL	GO:0006720~isoprenoid metabolic process	6	0.557621	0.121878
GOTERM_BP_ALL	GO:0044255~cellular lipid metabolic process	33	3.06691	0.124881
GOTERM_CC_ALL	GO:0005777~peroxisome	5	0.464684	0.794204
GOTERM_CC_ALL	GO:0042579~microbody	5	0.464684	0.794204
Annotation Cluster 11	Enrichment Score: 3.946738206251404
Category	Term	Count	%	P-Value
GOTERM_BP_ALL	GO:0007017~microtubule-based process	30	2.7881	3.09e-06
GOTERM_BP_ALL	GO:0000226~microtubule cytoskeleton organization	18	1.67286	8.68e-05
GOTERM_BP_ALL	GO:0007010~cytoskeleton organization	30	2.7881	0.00538856
Annotation Cluster 12	Enrichment Score: 3.6697732490008526
Category	Term	Count	%	P-Value
GOTERM_BP_ALL	GO:0007017~microtubule-based process	30	2.7881	3.09e-06
GOTERM_CC_ALL	GO:0005874~microtubule	29	2.69517	5.09e-05
GOTERM_MF_ALL	GO:0003777~microtubule motor activity	13	1.20818	0.000247
GOTERM_MF_ALL	GO:0003774~motor activity	17	1.57993	0.00145613
GOTERM_BP_ALL	GO:0007018~microtubule-based movement	13	1.20818	0.00791621
Annotation Cluster 13	Enrichment Score: 3.5477189798654996
Category	Term	Count	%	P-Value
GOTERM_MF_ALL	GO:0016772~transferase activity, transferring phosphorus-containing groups	83	7.71375	9.76e-07
GOTERM_MF_ALL	GO:0016740~transferase activity	130	12.0818	1.3e-06
GOTERM_MF_ALL	GO:0016301~kinase activity	71	6.59851	7.82e-06
GOTERM_BP_ALL	GO:0006468~protein amino acid phosphorylation	60	5.57621	3.31e-05
GOTERM_MF_ALL	GO:0004672~protein kinase activity	53	4.92565	3.72e-05
GOTERM_MF_ALL	GO:0004674~protein serine/threonine kinase activity	41	3.81041	7.4e-05
GOTERM_MF_ALL	GO:0016773~phosphotransferase activity, alcohol group as acceptor	58	5.39033	0.000168
GOTERM_BP_ALL	GO:0016310~phosphorylation	61	5.66914	0.000431
GOTERM_BP_ALL	GO:0043687~post-translational protein modification	82	7.62082	0.000669
GOTERM_BP_ALL	GO:0006796~phosphate metabolic process	69	6.41264	0.00101744
GOTERM_BP_ALL	GO:0006793~phosphorus metabolic process	69	6.41264	0.00101744
GOTERM_BP_ALL	GO:0006464~protein modification process	91	8.45725	0.00308744
GOTERM_BP_ALL	GO:0043412~biopolymer modification	94	8.73606	0.00395782
GOTERM_BP_ALL	GO:0044267~cellular protein metabolic process	129	11.9888	0.0554184
GOTERM_BP_ALL	GO:0019538~protein metabolic process	151	14.0335	0.19829
Annotation Cluster 14	Enrichment Score: 3.442899498307929
Category	Term	Count	%	P-Value
GOTERM_BP_ALL	GO:0006261~DNA-dependent DNA replication	13	1.20818	9.88e-08
GOTERM_BP_ALL	GO:0006270~DNA replication initiation	7	0.650558	4.15e-06
GOTERM_BP_ALL	GO:0006268~DNA unwinding during replication	5	0.464684	0.00202365
GOTERM_BP_ALL	GO:0032508~DNA duplex unwinding	5	0.464684	0.00290716
GOTERM_BP_ALL	GO:0032392~DNA geometric change	5	0.464684	0.00402208
GOTERM_MF_ALL	GO:0003697~single-stranded DNA binding	4	0.371747	0.226965
Annotation Cluster 15	Enrichment Score: 3.3512360751888832
Category	Term	Count	%	P-Value
GOTERM_CC_ALL	GO:0000228~nuclear chromosome	25	2.32342	1.15e-08
GOTERM_CC_ALL	GO:0044454~nuclear chromosome part	21	1.95167	2.72e-07
GOTERM_CC_ALL	GO:0000790~nuclear chromatin	13	1.20818	1.94e-05
GOTERM_CC_ALL	GO:0000785~chromatin	23	2.13755	4.38e-05
GOTERM_CC_ALL	GO:0000792~heterochromatin	12	1.11524	4.81e-05
GOTERM_CC_ALL	GO:0005720~nuclear heterochromatin	10	0.929368	5.4e-05
GOTERM_CC_ALL	GO:0000803~sex chromosome	7	0.650558	0.000695
GOTERM_CC_ALL	GO:0001739~sex chromatin	6	0.557621	0.00375816
GOTERM_BP_ALL	GO:0006325~chromatin organization	28	2.60223	0.0111049
GOTERM_BP_ALL	GO:0016568~chromatin modification	21	1.95167	0.0298644
GOTERM_MF_ALL	GO:0003682~chromatin binding	14	1.30112	0.0470133
GOTERM_BP_ALL	GO:0016569~covalent chromatin modification	8	0.743494	0.258276
GOTERM_BP_ALL	GO:0016570~histone modification	7	0.650558	0.374863
Annotation Cluster 16	Enrichment Score: 3.1153497976749756
Category	Term	Count	%	P-Value
GOTERM_BP_ALL	GO:0007126~meiosis	16	1.48699	6.41e-05
GOTERM_BP_ALL	GO:0051327~M phase of meiotic cell cycle	16	1.48699	6.41e-05
GOTERM_BP_ALL	GO:0051321~meiotic cell cycle	16	1.48699	8.38e-05
GOTERM_CC_ALL	GO:0000794~condensed nuclear chromosome	7	0.650558	0.0203047
GOTERM_BP_ALL	GO:0007127~meiosis I	6	0.557621	0.0378804
Annotation Cluster 17	Enrichment Score: 3.06588921398482
Category	Term	Count	%	P-Value
GOTERM_BP_ALL	GO:0000226~microtubule cytoskeleton organization	18	1.67286	8.68e-05
GOTERM_BP_ALL	GO:0031023~microtubule organizing center organization	7	0.650558	0.000643
GOTERM_BP_ALL	GO:0051297~centrosome organization	6	0.557621	0.00211936
GOTERM_BP_ALL	GO:0007098~centrosome cycle	4	0.371747	0.00461162
Annotation Cluster 18	Enrichment Score: 2.8958110542786093
Category	Term	Count	%	P-Value
GOTERM_BP_ALL	GO:0009987~cellular process	610	56.6914	6.5e-20
GOTERM_MF_ALL	GO:0003824~catalytic activity	333	30.948	4.97e-09
GOTERM_BP_ALL	GO:0044237~cellular metabolic process	391	36.3383	1.24e-08
GOTERM_BP_ALL	GO:0044238~primary metabolic process	409	38.0112	2.24e-08
GOTERM_MF_ALL	GO:0003677~DNA binding	140	13.0112	3.74e-08
GOTERM_BP_ALL	GO:0034641~cellular nitrogen compound metabolic process	227	21.0967	1.79e-07
GOTERM_BP_ALL	GO:0006139~nucleobase, nucleoside, nucleotide and nucleic acid metabolic process	211	19.6097	5.5e-07
GOTERM_BP_ALL	GO:0008152~metabolic process	444	41.2639	6.97e-07
GOTERM_BP_ALL	GO:0006807~nitrogen compound metabolic process	229	21.2825	8.02e-07
GOTERM_BP_ALL	GO:0044260~cellular macromolecule metabolic process	305	28.3457	2.01e-06
GOTERM_MF_ALL	GO:0003676~nucleic acid binding	191	17.7509	6.07e-05
GOTERM_BP_ALL	GO:0009058~biosynthetic process	209	19.4238	0.000106
GOTERM_BP_ALL	GO:0043170~macromolecule metabolic process	324	30.1115	0.00013
GOTERM_BP_ALL	GO:0044249~cellular biosynthetic process	198	18.4015	0.000602
GOTERM_BP_ALL	GO:0034645~cellular macromolecule biosynthetic process	152	14.1264	0.0178611
GOTERM_BP_ALL	GO:0009059~macromolecule biosynthetic process	152	14.1264	0.0207178
GOTERM_BP_ALL	GO:0031323~regulation of cellular metabolic process	162	15.0558	0.161666
GOTERM_BP_ALL	GO:0019222~regulation of metabolic process	168	15.6134	0.214442
GOTERM_BP_ALL	GO:0051171~regulation of nitrogen compound metabolic process	136	12.6394	0.239609
GOTERM_BP_ALL	GO:0031326~regulation of cellular biosynthetic process	141	13.1041	0.251619
GOTERM_BP_ALL	GO:0009889~regulation of biosynthetic process	141	13.1041	0.262715
GOTERM_BP_ALL	GO:0019219~regulation of nucleobase, nucleoside, nucleotide and nucleic acid metabolic process	134	12.4535	0.283459
GOTERM_BP_ALL	GO:0060255~regulation of macromolecule metabolic process	152	14.1264	0.284794
GOTERM_BP_ALL	GO:0010556~regulation of macromolecule biosynthetic process	135	12.5465	0.295746
GOTERM_BP_ALL	GO:0080090~regulation of primary metabolic process	150	13.9405	0.326916
GOTERM_BP_ALL	GO:0010468~regulation of gene expression	134	12.4535	0.433231
GOTERM_BP_ALL	GO:0006350~transcription	98	9.10781	0.452964
GOTERM_BP_ALL	GO:0045449~regulation of transcription	122	11.3383	0.453314
GOTERM_BP_ALL	GO:0050794~regulation of cellular process	327	30.3903	0.758175
GOTERM_BP_ALL	GO:0010467~gene expression	131	12.1747	0.802228
GOTERM_MF_ALL	GO:0003700~transcription factor activity	35	3.25279	0.81328
GOTERM_MF_ALL	GO:0030528~transcription regulator activity	53	4.92565	0.888428
GOTERM_BP_ALL	GO:0050789~regulation of biological process	337	31.3197	0.89039
GOTERM_BP_ALL	GO:0065007~biological regulation	356	33.0855	0.895506
GOTERM_MF_ALL	GO:0043565~sequence-specific DNA binding	23	2.13755	0.897227
GOTERM_BP_ALL	GO:0051252~regulation of RNA metabolic process	70	6.50558	0.921975
GOTERM_BP_ALL	GO:0006355~regulation of transcription, DNA-dependent	68	6.3197	0.936541
Annotation Cluster 19	Enrichment Score: 2.875724516225521
Category	Term	Count	%	P-Value
GOTERM_MF_ALL	GO:0003887~DNA-directed DNA polymerase activity	9	0.836431	8.24e-05
GOTERM_MF_ALL	GO:0034061~DNA polymerase activity	10	0.929368	0.000538
GOTERM_MF_ALL	GO:0016779~nucleotidyltransferase activity	12	1.11524	0.0532161
Annotation Cluster 20	Enrichment Score: 2.1703487585639616
Category	Term	Count	%	P-Value
GOTERM_BP_ALL	GO:0000070~mitotic sister chromatid segregation	7	0.650558	0.000253
GOTERM_BP_ALL	GO:0000819~sister chromatid segregation	7	0.650558	0.000353
GOTERM_CC_ALL	GO:0000922~spindle pole	5	0.464684	0.0289058
GOTERM_BP_ALL	GO:0007076~mitotic chromosome condensation	3	0.27881	0.0506867
GOTERM_BP_ALL	GO:0051656~establishment of organelle localization	5	0.464684	0.107812
Annotation Cluster 21	Enrichment Score: 2.1421562534524394
Category	Term	Count	%	P-Value
GOTERM_BP_ALL	GO:0051325~interphase	10	0.929368	0.0014301
GOTERM_BP_ALL	GO:0051329~interphase of mitotic cell cycle	9	0.836431	0.00429364
GOTERM_BP_ALL	GO:0000082~G1/S transition of mitotic cell cycle	5	0.464684	0.0610011
Annotation Cluster 22	Enrichment Score: 2.096497988298275
Category	Term	Count	%	P-Value
KEGG_PATHWAY	mmu00900:Terpenoid backbone biosynthesis	7	0.650558	2.87e-05
KEGG_PATHWAY	mmu00072:Synthesis and degradation of ketone bodies	4	0.371747	0.0108914
KEGG_PATHWAY	mmu00650:Butanoate metabolism	6	0.557621	0.033226
KEGG_PATHWAY	mmu00280:Valine, leucine and isoleucine degradation	4	0.371747	0.395472
Annotation Cluster 23	Enrichment Score: 2.081945060778839
Category	Term	Count	%	P-Value
GOTERM_BP_ALL	GO:0051726~regulation of cell cycle	29	2.69517	1.18e-05
GOTERM_BP_ALL	GO:0000075~cell cycle checkpoint	10	0.929368	0.00164848
GOTERM_BP_ALL	GO:0010564~regulation of cell cycle process	12	1.11524	0.00170674
GOTERM_BP_ALL	GO:0007346~regulation of mitotic cell cycle	13	1.20818	0.00528977
GOTERM_BP_ALL	GO:0007093~mitotic cell cycle checkpoint	5	0.464684	0.0374272
GOTERM_BP_ALL	GO:0051783~regulation of nuclear division	5	0.464684	0.126175
GOTERM_BP_ALL	GO:0007088~regulation of mitosis	5	0.464684	0.126175
GOTERM_BP_ALL	GO:0030071~regulation of mitotic metaphase/anaphase transition	3	0.27881	0.211647
Annotation Cluster 24	Enrichment Score: 1.9978744566164335
Category	Term	Count	%	P-Value
GOTERM_BP_ALL	GO:0070507~regulation of microtubule cytoskeleton organization	9	0.836431	0.000534
GOTERM_BP_ALL	GO:0010824~regulation of centrosome duplication	3	0.27881	0.0375224
GOTERM_BP_ALL	GO:0046605~regulation of centrosome cycle	3	0.27881	0.0506867
Annotation Cluster 25	Enrichment Score: 1.8427385847866917
Category	Term	Count	%	P-Value
KEGG_PATHWAY	mmu03440:Homologous recombination	8	0.743494	0.000244
GOTERM_BP_ALL	GO:0000724~double-strand break repair via homologous recombination	4	0.371747	0.0295957
GOTERM_BP_ALL	GO:0000725~recombinational repair	4	0.371747	0.0295957
GOTERM_BP_ALL	GO:0006302~double-strand break repair	5	0.464684	0.19917
Annotation Cluster 26	Enrichment Score: 1.7917705691554409
Category	Term	Count	%	P-Value
GOTERM_BP_ALL	GO:0051053~negative regulation of DNA metabolic process	6	0.557621	0.00350687
GOTERM_BP_ALL	GO:0031570~DNA integrity checkpoint	7	0.650558	0.00756981
GOTERM_BP_ALL	GO:0006275~regulation of DNA replication	5	0.464684	0.0138946
GOTERM_BP_ALL	GO:0032297~negative regulation of DNA replication initiation	3	0.27881	0.0161297
GOTERM_BP_ALL	GO:0000076~DNA replication checkpoint	3	0.27881	0.0161297
GOTERM_BP_ALL	GO:0030174~regulation of DNA replication initiation	3	0.27881	0.0259298
GOTERM_BP_ALL	GO:0008156~negative regulation of DNA replication	3	0.27881	0.115267
Annotation Cluster 27	Enrichment Score: 1.775010668669981
Category	Term	Count	%	P-Value
GOTERM_BP_ALL	GO:0000075~cell cycle checkpoint	10	0.929368	0.00164848
GOTERM_BP_ALL	GO:0031570~DNA integrity checkpoint	7	0.650558	0.00756981
GOTERM_BP_ALL	GO:0000077~DNA damage checkpoint	5	0.464684	0.0751367
GOTERM_BP_ALL	GO:0042770~DNA damage response, signal transduction	7	0.650558	0.0847104
Annotation Cluster 28	Enrichment Score: 1.7147630387257184
Category	Term	Count	%	P-Value
GOTERM_BP_ALL	GO:0051053~negative regulation of DNA metabolic process	6	0.557621	0.00350687
GOTERM_BP_ALL	GO:0051052~regulation of DNA metabolic process	10	0.929368	0.00358127
GOTERM_BP_ALL	GO:0045910~negative regulation of DNA recombination	3	0.27881	0.0809388
GOTERM_BP_ALL	GO:0000018~regulation of DNA recombination	4	0.371747	0.136093
Annotation Cluster 29	Enrichment Score: 1.714244994437068
Category	Term	Count	%	P-Value
GOTERM_MF_ALL	GO:0030234~enzyme regulator activity	56	5.20446	0.0011566
GOTERM_MF_ALL	GO:0030695~GTPase regulator activity	32	2.97398	0.00237769
GOTERM_MF_ALL	GO:0060589~nucleoside-triphosphatase regulator activity	32	2.97398	0.00308221
GOTERM_MF_ALL	GO:0005083~small GTPase regulator activity	21	1.95167	0.00835428
GOTERM_MF_ALL	GO:0005096~GTPase activator activity	17	1.57993	0.0314454
GOTERM_MF_ALL	GO:0005099~Ras GTPase activator activity	7	0.650558	0.105337
GOTERM_MF_ALL	GO:0008047~enzyme activator activity	18	1.67286	0.119693
GOTERM_BP_ALL	GO:0051056~regulation of small GTPase mediated signal transduction	12	1.11524	0.688218
Annotation Cluster 30	Enrichment Score: 1.677025826227378
Category	Term	Count	%	P-Value
GOTERM_BP_ALL	GO:0070507~regulation of microtubule cytoskeleton organization	9	0.836431	0.000534
GOTERM_BP_ALL	GO:0032886~regulation of microtubule-based process	10	0.929368	0.000556
GOTERM_BP_ALL	GO:0033043~regulation of organelle organization	19	1.7658	0.00157619
GOTERM_BP_ALL	GO:0051493~regulation of cytoskeleton organization	13	1.20818	0.00676491
GOTERM_BP_ALL	GO:0051129~negative regulation of cellular component organization	12	1.11524	0.0111053
GOTERM_BP_ALL	GO:0031110~regulation of microtubule polymerization or depolymerization	6	0.557621	0.0155864
GOTERM_BP_ALL	GO:0010639~negative regulation of organelle organization	9	0.836431	0.0174984
GOTERM_BP_ALL	GO:0051128~regulation of cellular component organization	26	2.41636	0.0523608
GOTERM_BP_ALL	GO:0043244~regulation of protein complex disassembly	6	0.557621	0.0794724
GOTERM_BP_ALL	GO:0051494~negative regulation of cytoskeleton organization	6	0.557621	0.114187
GOTERM_BP_ALL	GO:0043242~negative regulation of protein complex disassembly	5	0.464684	0.116835
GOTERM_BP_ALL	GO:0007026~negative regulation of microtubule depolymerization	3	0.27881	0.17187
GOTERM_BP_ALL	GO:0031114~regulation of microtubule depolymerization	3	0.27881	0.17187
GOTERM_BP_ALL	GO:0031111~negative regulation of microtubule polymerization or depolymerization	3	0.27881	0.211647
Annotation Cluster 31	Enrichment Score: 1.6324423149693943
Category	Term	Count	%	P-Value
GOTERM_BP_ALL	GO:0016055~Wnt receptor signaling pathway	16	1.48699	0.00422827
KEGG_PATHWAY	mmu04310:Wnt signaling pathway	16	1.48699	0.00616957
KEGG_PATHWAY	mmu05217:Basal cell carcinoma	7	0.650558	0.051457
KEGG_PATHWAY	mmu04916:Melanogenesis	8	0.743494	0.219972
Annotation Cluster 32	Enrichment Score: 1.4837277923958716
Category	Term	Count	%	P-Value
GOTERM_BP_ALL	GO:0043933~macromolecular complex subunit organization	33	3.06691	0.0048282
GOTERM_BP_ALL	GO:0065003~macromolecular complex assembly	30	2.7881	0.008773
GOTERM_BP_ALL	GO:0022607~cellular component assembly	41	3.81041	0.0133375
GOTERM_BP_ALL	GO:0034621~cellular macromolecular complex subunit organization	21	1.95167	0.0408674
GOTERM_BP_ALL	GO:0044085~cellular component biogenesis	43	3.99628	0.068129
GOTERM_BP_ALL	GO:0034622~cellular macromolecular complex assembly	18	1.67286	0.0772452
GOTERM_BP_ALL	GO:0006461~protein complex assembly	18	1.67286	0.105389
GOTERM_BP_ALL	GO:0070271~protein complex biogenesis	18	1.67286	0.105389
S3B Table_Down-regulated Gene Ontology Categories
Annotation Cluster 1	Enrichment Score: 10.823748071684731
Category	Term	Count	%	P-Value
GOTERM_BP_ALL	GO:0002376~immune system process	111	9.07604	9.19e-19
GOTERM_BP_ALL	GO:0006955~immune response	74	6.0507	5.07e-15
GOTERM_BP_ALL	GO:0002682~regulation of immune system process	51	4.17007	1.11e-10
GOTERM_BP_ALL	GO:0002252~immune effector process	28	2.28945	2.16e-09
GOTERM_BP_ALL	GO:0050896~response to stimulus	176	14.3908	0.000679
Annotation Cluster 2	Enrichment Score: 6.009439047706334
Category	Term	Count	%	P-Value
GOTERM_CC_ALL	GO:0044421~extracellular region part	88	7.19542	1.05e-08
GOTERM_CC_ALL	GO:0005578~proteinaceous extracellular matrix	39	3.18888	9.2e-06
GOTERM_CC_ALL	GO:0031012~extracellular matrix	40	3.27065	9.73e-06
Annotation Cluster 3	Enrichment Score: 5.867514690450669
Category	Term	Count	%	P-Value
GOTERM_BP_ALL	GO:0002684~positive regulation of immune system process	43	3.51594	4.32e-13
GOTERM_BP_ALL	GO:0050776~regulation of immune response	39	3.18888	1.25e-11
GOTERM_BP_ALL	GO:0002682~regulation of immune system process	51	4.17007	1.11e-10
GOTERM_BP_ALL	GO:0050778~positive regulation of immune response	30	2.45298	6.2e-10
GOTERM_BP_ALL	GO:0002460~adaptive immune response based on somatic recombination of immune receptors built from immunoglobulin superfamily domains	23	1.88062	1.23e-09
GOTERM_BP_ALL	GO:0002250~adaptive immune response	23	1.88062	1.23e-09
GOTERM_BP_ALL	GO:0002252~immune effector process	28	2.28945	2.16e-09
GOTERM_BP_ALL	GO:0019724~B cell mediated immunity	20	1.63532	2.22e-09
GOTERM_BP_ALL	GO:0048584~positive regulation of response to stimulus	34	2.78005	6.04e-09
GOTERM_BP_ALL	GO:0048583~regulation of response to stimulus	48	3.92478	7.31e-09
GOTERM_BP_ALL	GO:0002443~leukocyte mediated immunity	22	1.79886	2.21e-08
GOTERM_BP_ALL	GO:0002449~lymphocyte mediated immunity	20	1.63532	3.78e-08
GOTERM_BP_ALL	GO:0016064~immunoglobulin mediated immune response	18	1.47179	5.82e-08
GOTERM_BP_ALL	GO:0002253~activation of immune response	20	1.63532	3.13e-07
GOTERM_BP_ALL	GO:0002455~humoral immune response mediated by circulating immunoglobulin	11	0.899428	1.85e-05
GOTERM_BP_ALL	GO:0002541~activation of plasma proteins involved in acute inflammatory response	10	0.817661	0.000152
GOTERM_BP_ALL	GO:0006956~complement activation	10	0.817661	0.000152
GOTERM_BP_ALL	GO:0006959~humoral immune response	12	0.981194	0.00021
GOTERM_BP_ALL	GO:0006958~complement activation, classical pathway	9	0.735895	0.000218
GOTERM_BP_ALL	GO:0002526~acute inflammatory response	13	1.06296	0.0021946
GOTERM_BP_ALL	GO:0051605~protein maturation by peptide bond cleavage	11	0.899428	0.00377966
GOTERM_BP_ALL	GO:0016485~protein processing	13	1.06296	0.00530794
GOTERM_BP_ALL	GO:0051604~protein maturation	13	1.06296	0.00885606
GOTERM_BP_ALL	GO:0006954~inflammatory response	23	1.88062	0.010515
KEGG_PATHWAY	mmu04610:Complement and coagulation cascades	11	0.899428	0.0188536
GOTERM_BP_ALL	GO:0045087~innate immune response	13	1.06296	0.0198698
GOTERM_BP_ALL	GO:0009611~response to wounding	28	2.28945	0.0690893
Annotation Cluster 4	Enrichment Score: 5.540951295523872
Category	Term	Count	%	P-Value
GOTERM_CC_ALL	GO:0005886~plasma membrane	257	21.0139	1.94e-11
GOTERM_CC_ALL	GO:0016020~membrane	528	43.1725	7.31e-07
GOTERM_CC_ALL	GO:0044425~membrane part	482	39.4113	2.54e-05
GOTERM_CC_ALL	GO:0031224~intrinsic to membrane	412	33.6877	0.000111
GOTERM_CC_ALL	GO:0016021~integral to membrane	383	31.3164	0.00491758
Annotation Cluster 5	Enrichment Score: 4.367381279298988
Category	Term	Count	%	P-Value
GOTERM_BP_ALL	GO:0002478~antigen processing and presentation of exogenous peptide antigen	14	1.14473	4.6e-11
GOTERM_BP_ALL	GO:0048002~antigen processing and presentation of peptide antigen	16	1.30826	2.43e-10
GOTERM_BP_ALL	GO:0019884~antigen processing and presentation of exogenous antigen	14	1.14473	1.15e-09
GOTERM_BP_ALL	GO:0019882~antigen processing and presentation	23	1.88062	2.54e-09
GOTERM_BP_ALL	GO:0002504~antigen processing and presentation of peptide or polysaccharide antigen via MHC class II	11	0.899428	2.16e-08
GOTERM_BP_ALL	GO:0002495~antigen processing and presentation of peptide antigen via MHC class II	10	0.817661	5.24e-08
GOTERM_BP_ALL	GO:0019886~antigen processing and presentation of exogenous peptide antigen via MHC class II	10	0.817661	5.24e-08
KEGG_PATHWAY	mmu05332:Graft-versus-host disease	14	1.14473	4.88e-05
KEGG_PATHWAY	mmu05416:Viral myocarditis	16	1.30826	0.000728
GOTERM_CC_ALL	GO:0042611~MHC protein complex	11	0.899428	0.000945
KEGG_PATHWAY	mmu04940:Type I diabetes mellitus	12	0.981194	0.00174297
GOTERM_CC_ALL	GO:0042613~MHC class II protein complex	5	0.408831	0.00205682
KEGG_PATHWAY	mmu05330:Allograft rejection	11	0.899428	0.00307714
KEGG_PATHWAY	mmu04612:Antigen processing and presentation	14	1.14473	0.00443091
KEGG_PATHWAY	mmu04672:Intestinal immune network for IgA production	10	0.817661	0.00617308
GOTERM_MF_ALL	GO:0042605~peptide antigen binding	5	0.408831	0.0075452
KEGG_PATHWAY	mmu04514:Cell adhesion molecules (CAMs)	19	1.55356	0.00806988
KEGG_PATHWAY	mmu05320:Autoimmune thyroid disease	11	0.899428	0.0144166
KEGG_PATHWAY	mmu05310:Asthma	6	0.490597	0.0542344
GOTERM_CC_ALL	GO:0042612~MHC class I protein complex	6	0.490597	0.106612
GOTERM_MF_ALL	GO:0003823~antigen binding	8	0.654129	0.19376
Annotation Cluster 6	Enrichment Score: 3.6500440576397124
Category	Term	Count	%	P-Value
GOTERM_BP_ALL	GO:0001775~cell activation	35	2.86182	1.79e-06
GOTERM_BP_ALL	GO:0045321~leukocyte activation	32	2.61652	3.04e-06
GOTERM_BP_ALL	GO:0030098~lymphocyte differentiation	20	1.63532	2.53e-05
GOTERM_BP_ALL	GO:0030097~hemopoiesis	32	2.61652	4.84e-05
GOTERM_BP_ALL	GO:0002521~leukocyte differentiation	22	1.79886	6.1e-05
GOTERM_BP_ALL	GO:0046649~lymphocyte activation	26	2.12592	0.0001
GOTERM_BP_ALL	GO:0048534~hemopoietic or lymphoid organ development	33	2.69828	0.000175
GOTERM_BP_ALL	GO:0002520~immune system development	33	2.69828	0.000417
GOTERM_BP_ALL	GO:0030217~T cell differentiation	13	1.06296	0.00125155
GOTERM_BP_ALL	GO:0042110~T cell activation	15	1.22649	0.00671013
GOTERM_BP_ALL	GO:0042113~B cell activation	11	0.899428	0.0136277
GOTERM_BP_ALL	GO:0030183~B cell differentiation	7	0.572363	0.0469134
Annotation Cluster 7	Enrichment Score: 3.2870647013793377
Category	Term	Count	%	P-Value
KEGG_PATHWAY	mmu04060:Cytokine-cytokine receptor interaction	34	2.78005	2.16e-05
GOTERM_MF_ALL	GO:0019955~cytokine binding	16	1.30826	0.000185
GOTERM_MF_ALL	GO:0004896~cytokine receptor activity	12	0.981194	0.000316
KEGG_PATHWAY	mmu04630:Jak-STAT signaling pathway	16	1.30826	0.056227
Annotation Cluster 8	Enrichment Score: 3.2633963991074957
Category	Term	Count	%	P-Value
GOTERM_BP_ALL	GO:0010646~regulation of cell communication	81	6.62306	1.64e-07
GOTERM_BP_ALL	GO:0009966~regulation of signal transduction	70	5.72363	9.61e-07
GOTERM_BP_ALL	GO:0051056~regulation of small GTPase mediated signal transduction	30	2.45298	4.89e-05
GOTERM_MF_ALL	GO:0030695~GTPase regulator activity	40	3.27065	0.0002
GOTERM_MF_ALL	GO:0060589~nucleoside-triphosphatase regulator activity	40	3.27065	0.000278
GOTERM_MF_ALL	GO:0005096~GTPase activator activity	25	2.04415	0.000419
GOTERM_BP_ALL	GO:0046578~regulation of Ras protein signal transduction	23	1.88062	0.000721
GOTERM_MF_ALL	GO:0005088~Ras guanyl-nucleotide exchange factor activity	13	1.06296	0.00339852
GOTERM_MF_ALL	GO:0008047~enzyme activator activity	27	2.20769	0.00348549
GOTERM_BP_ALL	GO:0035023~regulation of Rho protein signal transduction	13	1.06296	0.00365174
GOTERM_MF_ALL	GO:0005085~guanyl-nucleotide exchange factor activity	18	1.47179	0.0061249
GOTERM_MF_ALL	GO:0005083~small GTPase regulator activity	24	1.96239	0.00669393
GOTERM_MF_ALL	GO:0005089~Rho guanyl-nucleotide exchange factor activity	11	0.899428	0.00864125
GOTERM_MF_ALL	GO:0030234~enzyme regulator activity	52	4.25184	0.103548
Annotation Cluster 9	Enrichment Score: 3.235855025699849
Category	Term	Count	%	P-Value
GOTERM_BP_ALL	GO:0051239~regulation of multicellular organismal process	79	6.45953	9.29e-07
GOTERM_BP_ALL	GO:0050793~regulation of developmental process	60	4.90597	7.12e-06
GOTERM_BP_ALL	GO:0051094~positive regulation of developmental process	26	2.12592	0.000588
GOTERM_BP_ALL	GO:0045595~regulation of cell differentiation	39	3.18888	0.000854
GOTERM_BP_ALL	GO:0045597~positive regulation of cell differentiation	22	1.79886	0.00111233
GOTERM_BP_ALL	GO:0051093~negative regulation of developmental process	21	1.71709	0.0367644
GOTERM_BP_ALL	GO:0045596~negative regulation of cell differentiation	15	1.22649	0.164512
Annotation Cluster 10	Enrichment Score: 3.22632291482193
Category	Term	Count	%	P-Value
GOTERM_CC_ALL	GO:0042824~MHC class I peptide loading complex	6	0.490597	8.1e-05
GOTERM_CC_ALL	GO:0042825~TAP complex	5	0.408831	0.000397
GOTERM_MF_ALL	GO:0042288~MHC class I protein binding	5	0.408831	0.00120462
GOTERM_MF_ALL	GO:0042287~MHC protein binding	6	0.490597	0.00321041
Annotation Cluster 11	Enrichment Score: 2.9641341328730615
Category	Term	Count	%	P-Value
GOTERM_BP_ALL	GO:0048872~homeostasis of number of cells	20	1.63532	2.22e-05
GOTERM_BP_ALL	GO:0030097~hemopoiesis	32	2.61652	4.84e-05
GOTERM_BP_ALL	GO:0048534~hemopoietic or lymphoid organ development	33	2.69828	0.000175
GOTERM_BP_ALL	GO:0002520~immune system development	33	2.69828	0.000417
GOTERM_BP_ALL	GO:0030218~erythrocyte differentiation	9	0.735895	0.00563536
GOTERM_BP_ALL	GO:0034101~erythrocyte homeostasis	9	0.735895	0.00817548
GOTERM_BP_ALL	GO:0030099~myeloid cell differentiation	13	1.06296	0.00885606
GOTERM_BP_ALL	GO:0048821~erythrocyte development	4	0.327065	0.0606524
Annotation Cluster 12	Enrichment Score: 2.720876486691157
Category	Term	Count	%	P-Value
GOTERM_BP_ALL	GO:0002253~activation of immune response	20	1.63532	3.13e-07
GOTERM_BP_ALL	GO:0002757~immune response-activating signal transduction	10	0.817661	0.00145878
GOTERM_BP_ALL	GO:0002429~immune response-activating cell surface receptor signaling pathway	9	0.735895	0.00203362
GOTERM_BP_ALL	GO:0002764~immune response-regulating signal transduction	10	0.817661	0.00260622
GOTERM_BP_ALL	GO:0002768~immune response-regulating cell surface receptor signaling pathway	9	0.735895	0.00323988
GOTERM_BP_ALL	GO:0050851~antigen receptor-mediated signaling pathway	8	0.654129	0.00391696
GOTERM_BP_ALL	GO:0050853~B cell receptor signaling pathway	4	0.327065	0.0429088
GOTERM_BP_ALL	GO:0050852~T cell receptor signaling pathway	4	0.327065	0.129833
Annotation Cluster 13	Enrichment Score: 2.716202580590695
Category	Term	Count	%	P-Value
GOTERM_BP_ALL	GO:0030154~cell differentiation	128	10.4661	3.36e-05
GOTERM_BP_ALL	GO:0048869~cellular developmental process	130	10.6296	9.81e-05
GOTERM_BP_ALL	GO:0048731~system development	155	12.6738	0.000118
GOTERM_BP_ALL	GO:0048513~organ development	130	10.6296	0.000201
GOTERM_BP_ALL	GO:0048856~anatomical structure development	161	13.1643	0.000383
GOTERM_BP_ALL	GO:0009653~anatomical structure morphogenesis	89	7.27719	0.00129093
GOTERM_BP_ALL	GO:0007275~multicellular organismal development	173	14.1455	0.00713388
GOTERM_BP_ALL	GO:0032502~developmental process	186	15.2085	0.00848252
GOTERM_BP_ALL	GO:0048468~cell development	49	4.00654	0.0173573
GOTERM_BP_ALL	GO:0007399~nervous system development	63	5.15127	0.0326198
GOTERM_BP_ALL	GO:0032501~multicellular organismal process	215	17.5797	0.997562
Annotation Cluster 14	Enrichment Score: 2.660238281035115
Category	Term	Count	%	P-Value
GOTERM_BP_ALL	GO:0001817~regulation of cytokine production	20	1.63532	0.000381
GOTERM_BP_ALL	GO:0051240~positive regulation of multicellular organismal process	21	1.71709	0.00109737
GOTERM_BP_ALL	GO:0001819~positive regulation of cytokine production	9	0.735895	0.0250352
Annotation Cluster 15	Enrichment Score: 2.4741299987422583
Category	Term	Count	%	P-Value
GOTERM_BP_ALL	GO:0001817~regulation of cytokine production	20	1.63532	0.000381
GOTERM_BP_ALL	GO:0042108~positive regulation of cytokine biosynthetic process	8	0.654129	0.00939325
GOTERM_BP_ALL	GO:0042035~regulation of cytokine biosynthetic process	10	0.817661	0.0105782
Annotation Cluster 16	Enrichment Score: 2.4135472529131228
Category	Term	Count	%	P-Value
GOTERM_BP_ALL	GO:0048514~blood vessel morphogenesis	24	1.96239	0.00103548
GOTERM_BP_ALL	GO:0001525~angiogenesis	18	1.47179	0.00161333
GOTERM_BP_ALL	GO:0048646~anatomical structure formation involved in morphogenesis	35	2.86182	0.00384597
GOTERM_BP_ALL	GO:0001944~vasculature development	25	2.04415	0.00976532
GOTERM_BP_ALL	GO:0001568~blood vessel development	24	1.96239	0.0136367
Annotation Cluster 17	Enrichment Score: 2.405476949056331
Category	Term	Count	%	P-Value
GOTERM_CC_ALL	GO:0005614~interstitial matrix	6	0.490597	0.000999
GOTERM_BP_ALL	GO:0030198~extracellular matrix organization	14	1.14473	0.00514694
GOTERM_BP_ALL	GO:0043062~extracellular structure organization	17	1.39002	0.0118205
Annotation Cluster 18	Enrichment Score: 2.349221772012947
Category	Term	Count	%	P-Value
GOTERM_BP_ALL	GO:0002684~positive regulation of immune system process	43	3.51594	4.32e-13
GOTERM_BP_ALL	GO:0002682~regulation of immune system process	51	4.17007	1.11e-10
GOTERM_BP_ALL	GO:0002696~positive regulation of leukocyte activation	19	1.55356	1.21e-05
GOTERM_BP_ALL	GO:0050867~positive regulation of cell activation	19	1.55356	1.6e-05
GOTERM_BP_ALL	GO:0050870~positive regulation of T cell activation	15	1.22649	1.83e-05
GOTERM_BP_ALL	GO:0051251~positive regulation of lymphocyte activation	18	1.47179	2.25e-05
GOTERM_BP_ALL	GO:0002694~regulation of leukocyte activation	24	1.96239	2.36e-05
GOTERM_BP_ALL	GO:0051249~regulation of lymphocyte activation	23	1.88062	2.46e-05
GOTERM_BP_ALL	GO:0050865~regulation of cell activation	24	1.96239	2.91e-05
GOTERM_BP_ALL	GO:0045619~regulation of lymphocyte differentiation	12	0.981194	0.000404
GOTERM_BP_ALL	GO:0050863~regulation of T cell activation	17	1.39002	0.000436
GOTERM_BP_ALL	GO:0002683~negative regulation of immune system process	13	1.06296	0.00125155
GOTERM_BP_ALL	GO:0045580~regulation of T cell differentiation	10	0.817661	0.00145878
GOTERM_BP_ALL	GO:0045582~positive regulation of T cell differentiation	8	0.654129	0.00192901
GOTERM_BP_ALL	GO:0045621~positive regulation of lymphocyte differentiation	8	0.654129	0.00278944
GOTERM_BP_ALL	GO:0032944~regulation of mononuclear cell proliferation	12	0.981194	0.00590298
GOTERM_BP_ALL	GO:0050670~regulation of lymphocyte proliferation	12	0.981194	0.00590298
GOTERM_BP_ALL	GO:0070663~regulation of leukocyte proliferation	12	0.981194	0.00711259
GOTERM_BP_ALL	GO:0032946~positive regulation of mononuclear cell proliferation	9	0.735895	0.0072489
GOTERM_BP_ALL	GO:0050671~positive regulation of lymphocyte proliferation	9	0.735895	0.0072489
GOTERM_BP_ALL	GO:0070665~positive regulation of leukocyte proliferation	9	0.735895	0.00918807
GOTERM_BP_ALL	GO:0051250~negative regulation of lymphocyte activation	9	0.735895	0.00918807
GOTERM_BP_ALL	GO:0042108~positive regulation of cytokine biosynthetic process	8	0.654129	0.00939325
GOTERM_BP_ALL	GO:0002695~negative regulation of leukocyte activation	9	0.735895	0.0102913
GOTERM_BP_ALL	GO:0050866~negative regulation of cell activation	9	0.735895	0.0102913
GOTERM_BP_ALL	GO:0042102~positive regulation of T cell proliferation	7	0.572363	0.0137998
GOTERM_BP_ALL	GO:0046636~negative regulation of alpha-beta T cell activation	4	0.327065	0.0221094
GOTERM_BP_ALL	GO:0043370~regulation of CD4-positive, alpha beta T cell differentiation	4	0.327065	0.0221094
GOTERM_BP_ALL	GO:0045581~negative regulation of T cell differentiation	4	0.327065	0.0221094
GOTERM_BP_ALL	GO:0043371~negative regulation of CD4-positive, alpha beta T cell differentiation	3	0.245298	0.0294233
GOTERM_BP_ALL	GO:0045623~negative regulation of T-helper cell differentiation	3	0.245298	0.0294233
GOTERM_BP_ALL	GO:0045628~regulation of T-helper 2 cell differentiation	3	0.245298	0.0294233
GOTERM_BP_ALL	GO:0045620~negative regulation of lymphocyte differentiation	4	0.327065	0.0351802
GOTERM_BP_ALL	GO:0046639~negative regulation of alpha-beta T cell differentiation	3	0.245298	0.0424713
GOTERM_BP_ALL	GO:0046634~regulation of alpha-beta T cell activation	6	0.490597	0.0433575
GOTERM_BP_ALL	GO:0042129~regulation of T cell proliferation	8	0.654129	0.0515908
GOTERM_BP_ALL	GO:0045622~regulation of T-helper cell differentiation	3	0.245298	0.0572299
GOTERM_BP_ALL	GO:0050871~positive regulation of B cell activation	6	0.490597	0.0590874
GOTERM_BP_ALL	GO:0043372~positive regulation of CD4-positive, alpha beta T cell differentiation	3	0.245298	0.090943
GOTERM_BP_ALL	GO:0045086~positive regulation of interleukin-2 biosynthetic process	3	0.245298	0.090943
GOTERM_BP_ALL	GO:0002828~regulation of T-helper 2 type immune response	3	0.245298	0.090943
GOTERM_BP_ALL	GO:0050868~negative regulation of T cell activation	6	0.490597	0.0915882
GOTERM_BP_ALL	GO:0032663~regulation of interleukin-2 production	4	0.327065	0.104417
GOTERM_BP_ALL	GO:0046637~regulation of alpha-beta T cell differentiation	4	0.327065	0.129833
GOTERM_CC_ALL	GO:0001772~immunological synapse	3	0.245298	0.182781
GOTERM_BP_ALL	GO:0046635~positive regulation of alpha-beta T cell activation	4	0.327065	0.186059
GOTERM_BP_ALL	GO:0045076~regulation of interleukin-2 biosynthetic process	3	0.245298	0.190866
GOTERM_BP_ALL	GO:0050869~negative regulation of B cell activation	3	0.245298	0.255772
GOTERM_BP_ALL	GO:0046638~positive regulation of alpha-beta T cell differentiation	3	0.245298	0.299359
GOTERM_BP_ALL	GO:0070664~negative regulation of leukocyte proliferation	4	0.327065	0.326994
GOTERM_BP_ALL	GO:0032945~negative regulation of mononuclear cell proliferation	4	0.327065	0.326994
GOTERM_BP_ALL	GO:0050672~negative regulation of lymphocyte proliferation	4	0.327065	0.326994
GOTERM_BP_ALL	GO:0030890~positive regulation of B cell proliferation	3	0.245298	0.363776
Annotation Cluster 19	Enrichment Score: 2.3351840961799613
Category	Term	Count	%	P-Value
GOTERM_BP_ALL	GO:0030278~regulation of ossification	11	0.899428	0.000766
GOTERM_BP_ALL	GO:0030500~regulation of bone mineralization	5	0.408831	0.0113497
GOTERM_BP_ALL	GO:0070167~regulation of biomineral formation	5	0.408831	0.0113497
Annotation Cluster 20	Enrichment Score: 2.3112955155314583
Category	Term	Count	%	P-Value
GOTERM_BP_ALL	GO:0022603~regulation of anatomical structure morphogenesis	25	2.04415	0.000186
GOTERM_BP_ALL	GO:0022604~regulation of cell morphogenesis	13	1.06296	0.00959431
GOTERM_BP_ALL	GO:0051128~regulation of cellular component organization	27	2.20769	0.0653406
Annotation Cluster 21	Enrichment Score: 2.0212006282234993
Category	Term	Count	%	P-Value
GOTERM_BP_ALL	GO:0006935~chemotaxis	16	1.30826	0.00141426
GOTERM_BP_ALL	GO:0042330~taxis	16	1.30826	0.00141426
GOTERM_BP_ALL	GO:0060326~cell chemotaxis	7	0.572363	0.00371747
GOTERM_BP_ALL	GO:0030595~leukocyte chemotaxis	7	0.572363	0.00371747
GOTERM_BP_ALL	GO:0040011~locomotion	34	2.78005	0.00658587
GOTERM_BP_ALL	GO:0050900~leukocyte migration	8	0.654129	0.0106775
GOTERM_BP_ALL	GO:0007626~locomotory behavior	22	1.79886	0.035226
GOTERM_BP_ALL	GO:0030593~neutrophil chemotaxis	4	0.327065	0.070611
GOTERM_BP_ALL	GO:0007610~behavior	30	2.45298	0.133298
Annotation Cluster 22	Enrichment Score: 1.9319157116272325
Category	Term	Count	%	P-Value
GOTERM_BP_ALL	GO:0007155~cell adhesion	50	4.08831	0.00236437
GOTERM_BP_ALL	GO:0022610~biological adhesion	50	4.08831	0.00238204
GOTERM_BP_ALL	GO:0016337~cell-cell adhesion	17	1.39002	0.284177
Annotation Cluster 23	Enrichment Score: 1.9317629365117748
Category	Term	Count	%	P-Value
GOTERM_MF_ALL	GO:0042802~identical protein binding	29	2.37122	0.0072453
GOTERM_MF_ALL	GO:0046983~protein dimerization activity	32	2.61652	0.0109292
GOTERM_MF_ALL	GO:0042803~protein homodimerization activity	20	1.63532	0.0202333
Annotation Cluster 24	Enrichment Score: 1.8758233928344592
Category	Term	Count	%	P-Value
GOTERM_BP_ALL	GO:0002260~lymphocyte homeostasis	8	0.654129	0.00128984
GOTERM_BP_ALL	GO:0001776~leukocyte homeostasis	9	0.735895	0.00144953
GOTERM_BP_ALL	GO:0042102~positive regulation of T cell proliferation	7	0.572363	0.0137998
GOTERM_BP_ALL	GO:0001782~B cell homeostasis	4	0.327065	0.0514081
GOTERM_BP_ALL	GO:0042129~regulation of T cell proliferation	8	0.654129	0.0515908
GOTERM_BP_ALL	GO:0043029~T cell homeostasis	4	0.327065	0.0812497
Annotation Cluster 25	Enrichment Score: 1.8592321105938356
Category	Term	Count	%	P-Value
GOTERM_BP_ALL	GO:0002822~regulation of adaptive immune response based on somatic recombination of immune receptors built from immunoglobulin superfamily domains	13	1.06296	6.48e-05
GOTERM_BP_ALL	GO:0002819~regulation of adaptive immune response	13	1.06296	6.48e-05
GOTERM_BP_ALL	GO:0002697~regulation of immune effector process	14	1.14473	0.00150094
GOTERM_BP_ALL	GO:0001914~regulation of T cell mediated cytotoxicity	5	0.408831	0.00259031
GOTERM_BP_ALL	GO:0002821~positive regulation of adaptive immune response	8	0.654129	0.00278944
GOTERM_BP_ALL	GO:0002824~positive regulation of adaptive immune response based on somatic recombination of immune receptors built from immunoglobulin superfamily domains	8	0.654129	0.00278944
GOTERM_BP_ALL	GO:0002706~regulation of lymphocyte mediated immunity	11	0.899428	0.00377966
GOTERM_BP_ALL	GO:0002703~regulation of leukocyte mediated immunity	11	0.899428	0.00647446
GOTERM_MF_ALL	GO:0042605~peptide antigen binding	5	0.408831	0.0075452
GOTERM_BP_ALL	GO:0001916~positive regulation of T cell mediated cytotoxicity	4	0.327065	0.0122682
GOTERM_BP_ALL	GO:0002474~antigen processing and presentation of peptide antigen via MHC class I	5	0.408831	0.0141788
GOTERM_BP_ALL	GO:0002699~positive regulation of immune effector process	8	0.654129	0.0152917
GOTERM_BP_ALL	GO:0002709~regulation of T cell mediated immunity	5	0.408831	0.0174172
GOTERM_BP_ALL	GO:0002428~antigen processing and presentation of peptide antigen via MHC class Ib	3	0.245298	0.0183491
GOTERM_BP_ALL	GO:0002708~positive regulation of lymphocyte mediated immunity	7	0.572363	0.0256288
GOTERM_BP_ALL	GO:0002705~positive regulation of leukocyte mediated immunity	7	0.572363	0.0256288
GOTERM_BP_ALL	GO:0031341~regulation of cell killing	6	0.490597	0.0267721
GOTERM_BP_ALL	GO:0001910~regulation of leukocyte mediated cytotoxicity	6	0.490597	0.0267721
GOTERM_BP_ALL	GO:0042590~antigen processing and presentation of exogenous peptide antigen via MHC class I	3	0.245298	0.0294233
GOTERM_BP_ALL	GO:0002711~positive regulation of T cell mediated immunity	4	0.327065	0.0351802
GOTERM_BP_ALL	GO:0031343~positive regulation of cell killing	5	0.408831	0.0401907
GOTERM_BP_ALL	GO:0001912~positive regulation of leukocyte mediated cytotoxicity	5	0.408831	0.0401907
GOTERM_BP_ALL	GO:0002475~antigen processing and presentation via MHC class Ib	3	0.245298	0.0572299
GOTERM_CC_ALL	GO:0042612~MHC class I protein complex	6	0.490597	0.106612
GOTERM_BP_ALL	GO:0032103~positive regulation of response to external stimulus	4	0.327065	0.390912
GOTERM_BP_ALL	GO:0050729~positive regulation of inflammatory response	3	0.245298	0.405469
GOTERM_BP_ALL	GO:0031349~positive regulation of defense response	5	0.408831	0.416946
Annotation Cluster 26	Enrichment Score: 1.8366867834065757
Category	Term	Count	%	P-Value
GOTERM_BP_ALL	GO:0042325~regulation of phosphorylation	31	2.53475	0.00135273
GOTERM_BP_ALL	GO:0051174~regulation of phosphorus metabolic process	31	2.53475	0.00240329
GOTERM_BP_ALL	GO:0019220~regulation of phosphate metabolic process	31	2.53475	0.00240329
GOTERM_BP_ALL	GO:0044093~positive regulation of molecular function	30	2.45298	0.00576281
GOTERM_BP_ALL	GO:0050790~regulation of catalytic activity	41	3.35241	0.00649222
GOTERM_BP_ALL	GO:0043085~positive regulation of catalytic activity	26	2.12592	0.00870851
GOTERM_BP_ALL	GO:0045859~regulation of protein kinase activity	20	1.63532	0.0108092
GOTERM_BP_ALL	GO:0045860~positive regulation of protein kinase activity	15	1.22649	0.0118438
GOTERM_BP_ALL	GO:0065009~regulation of molecular function	45	3.67948	0.014116
GOTERM_BP_ALL	GO:0043549~regulation of kinase activity	20	1.63532	0.0147986
GOTERM_BP_ALL	GO:0033674~positive regulation of kinase activity	15	1.22649	0.0173867
GOTERM_BP_ALL	GO:0051338~regulation of transferase activity	20	1.63532	0.0208227
GOTERM_BP_ALL	GO:0051347~positive regulation of transferase activity	15	1.22649	0.0233565
GOTERM_BP_ALL	GO:0043406~positive regulation of MAP kinase activity	8	0.654129	0.0515908
GOTERM_BP_ALL	GO:0043405~regulation of MAP kinase activity	10	0.817661	0.0517021
GOTERM_BP_ALL	GO:0000165~MAPKKK cascade	12	0.981194	0.0635314
GOTERM_BP_ALL	GO:0000187~activation of MAPK activity	7	0.572363	0.0658048
GOTERM_BP_ALL	GO:0007243~protein kinase cascade	19	1.55356	0.135563
Annotation Cluster 27	Enrichment Score: 1.8125311916970521
Category	Term	Count	%	P-Value
GOTERM_CC_ALL	GO:0030424~axon	16	1.30826	0.00186782
GOTERM_CC_ALL	GO:0043005~neuron projection	25	2.04415	0.0131239
GOTERM_CC_ALL	GO:0042995~cell projection	42	3.43418	0.148939
Annotation Cluster 28	Enrichment Score: 1.7705104669371523
Category	Term	Count	%	P-Value
GOTERM_BP_ALL	GO:0040011~locomotion	34	2.78005	0.00658587
GOTERM_BP_ALL	GO:0016477~cell migration	24	1.96239	0.0113505
GOTERM_BP_ALL	GO:0006928~cell motion	33	2.69828	0.0126806
GOTERM_BP_ALL	GO:0051674~localization of cell	25	2.04415	0.0384893
GOTERM_BP_ALL	GO:0048870~cell motility	25	2.04415	0.0384893
Annotation Cluster 29	Enrichment Score: 1.7308704822171277
Category	Term	Count	%	P-Value
GOTERM_BP_ALL	GO:0006952~defense response	42	3.43418	0.00222492
GOTERM_BP_ALL	GO:0009605~response to external stimulus	54	4.41537	0.00474027
GOTERM_BP_ALL	GO:0006954~inflammatory response	23	1.88062	0.010515
GOTERM_BP_ALL	GO:0009611~response to wounding	28	2.28945	0.0690893
GOTERM_BP_ALL	GO:0006950~response to stress	74	6.0507	0.289274
Annotation Cluster 30	Enrichment Score: 1.72498288011268
Category	Term	Count	%	P-Value
GOTERM_BP_ALL	GO:0016265~death	43	3.51594	0.0161728
GOTERM_BP_ALL	GO:0008219~cell death	42	3.43418	0.017724
GOTERM_BP_ALL	GO:0006915~apoptosis	39	3.18888	0.0186016
GOTERM_BP_ALL	GO:0012501~programmed cell death	39	3.18888	0.023614
Annotation Cluster 31	Enrichment Score: 1.6569357219260976
Category	Term	Count	%	P-Value
GOTERM_MF_ALL	GO:0016491~oxidoreductase activity	64	5.23303	0.00124431
GOTERM_MF_ALL	GO:0016705~oxidoreductase activity, acting on paired donors, with incorporation or reduction of molecular oxygen	20	1.63532	0.00217007
GOTERM_BP_ALL	GO:0055114~oxidation reduction	53	4.33361	0.0179303
GOTERM_MF_ALL	GO:0009055~electron carrier activity	20	1.63532	0.0306835
GOTERM_MF_ALL	GO:0005506~iron ion binding	30	2.45298	0.0337014
GOTERM_MF_ALL	GO:0004497~monooxygenase activity	14	1.14473	0.0417228
GOTERM_MF_ALL	GO:0020037~heme binding	13	1.06296	0.145144
GOTERM_MF_ALL	GO:0046906~tetrapyrrole binding	13	1.06296	0.183147
Annotation Cluster 32	Enrichment Score: 1.644427096832741
Category	Term	Count	%	P-Value
GOTERM_BP_ALL	GO:0010647~positive regulation of cell communication	21	1.71709	0.00621311
GOTERM_BP_ALL	GO:0009967~positive regulation of signal transduction	19	1.55356	0.0101896
GOTERM_BP_ALL	GO:0010740~positive regulation of protein kinase cascade	11	0.899428	0.0293809
GOTERM_BP_ALL	GO:0043410~positive regulation of MAPKKK cascade	7	0.572363	0.0512758
GOTERM_BP_ALL	GO:0010627~regulation of protein kinase cascade	15	1.22649	0.0628664
Annotation Cluster 33	Enrichment Score: 1.6367767319533169
Category	Term	Count	%	P-Value
GOTERM_BP_ALL	GO:0048666~neuron development	32	2.61652	0.000739
GOTERM_BP_ALL	GO:0030182~neuron differentiation	39	3.18888	0.00158084
GOTERM_BP_ALL	GO:0048699~generation of neurons	43	3.51594	0.00806977
GOTERM_BP_ALL	GO:0030030~cell projection organization	30	2.45298	0.0100951
GOTERM_BP_ALL	GO:0006928~cell motion	33	2.69828	0.0126806
GOTERM_BP_ALL	GO:0048468~cell development	49	4.00654	0.0173573
GOTERM_BP_ALL	GO:0048667~cell morphogenesis involved in neuron differentiation	19	1.55356	0.0174534
GOTERM_BP_ALL	GO:0022008~neurogenesis	44	3.59771	0.0177035
GOTERM_BP_ALL	GO:0031175~neuron projection development	21	1.71709	0.0264598
GOTERM_BP_ALL	GO:0000904~cell morphogenesis involved in differentiation	20	1.63532	0.0368015
GOTERM_BP_ALL	GO:0048812~neuron projection morphogenesis	17	1.39002	0.0469027
GOTERM_BP_ALL	GO:0007409~axonogenesis	16	1.30826	0.0486663
GOTERM_BP_ALL	GO:0007411~axon guidance	11	0.899428	0.0550282
GOTERM_BP_ALL	GO:0000902~cell morphogenesis	25	2.04415	0.0841826
GOTERM_BP_ALL	GO:0032989~cellular component morphogenesis	27	2.20769	0.114061
GOTERM_BP_ALL	GO:0048858~cell projection morphogenesis	17	1.39002	0.121291
GOTERM_BP_ALL	GO:0032990~cell part morphogenesis	17	1.39002	0.162114
Annotation Cluster 34	Enrichment Score: 1.5955255719384485
Category	Term	Count	%	P-Value
GOTERM_BP_ALL	GO:0030155~regulation of cell adhesion	13	1.06296	0.00751279
GOTERM_BP_ALL	GO:0045785~positive regulation of cell adhesion	8	0.654129	0.0106775
GOTERM_BP_ALL	GO:0010811~positive regulation of cell-substrate adhesion	5	0.408831	0.066593
GOTERM_BP_ALL	GO:0010810~regulation of cell-substrate adhesion	6	0.490597	0.0776602
Annotation Cluster 35	Enrichment Score: 1.5678592883150273
Category	Term	Count	%	P-Value
GOTERM_CC_ALL	GO:0005764~lysosome	19	1.55356	0.0218153
GOTERM_CC_ALL	GO:0000323~lytic vacuole	19	1.55356	0.0229414
GOTERM_CC_ALL	GO:0005773~vacuole	20	1.63532	0.0395405
Annotation Cluster 36	Enrichment Score: 1.4675742668326714
Category	Term	Count	%	P-Value
GOTERM_BP_ALL	GO:0031347~regulation of defense response	14	1.14473	0.00607857
GOTERM_BP_ALL	GO:0048585~negative regulation of response to stimulus	10	0.817661	0.0116709
GOTERM_BP_ALL	GO:0050727~regulation of inflammatory response	9	0.735895	0.0157013
GOTERM_BP_ALL	GO:0031348~negative regulation of defense response	6	0.490597	0.0267721
GOTERM_BP_ALL	GO:0080134~regulation of response to stress	18	1.47179	0.0432579
GOTERM_BP_ALL	GO:0032101~regulation of response to external stimulus	11	0.899428	0.072136
GOTERM_BP_ALL	GO:0050728~negative regulation of inflammatory response	4	0.327065	0.129833
GOTERM_BP_ALL	GO:0032102~negative regulation of response to external stimulus	5	0.408831	0.150411
Annotation Cluster 37	Enrichment Score: 1.4581371370510017
Category	Term	Count	%	P-Value
GOTERM_BP_ALL	GO:0048518~positive regulation of biological process	135	11.0384	7.24e-08
GOTERM_BP_ALL	GO:0048522~positive regulation of cellular process	110	8.99428	6.18e-05
GOTERM_BP_ALL	GO:0010604~positive regulation of macromolecule metabolic process	50	4.08831	0.0213934
GOTERM_BP_ALL	GO:0031325~positive regulation of cellular metabolic process	50	4.08831	0.0274643
GOTERM_BP_ALL	GO:0009893~positive regulation of metabolic process	51	4.17007	0.0482814
GOTERM_BP_ALL	GO:0010557~positive regulation of macromolecule biosynthetic process	41	3.35241	0.0484712
GOTERM_BP_ALL	GO:0031328~positive regulation of cellular biosynthetic process	42	3.43418	0.0562263
GOTERM_BP_ALL	GO:0045944~positive regulation of transcription from RNA polymerase II promoter	29	2.37122	0.0619209
GOTERM_BP_ALL	GO:0009891~positive regulation of biosynthetic process	42	3.43418	0.0639825
GOTERM_BP_ALL	GO:0045893~positive regulation of transcription, DNA-dependent	31	2.53475	0.120814
GOTERM_BP_ALL	GO:0051254~positive regulation of RNA metabolic process	31	2.53475	0.128822
GOTERM_BP_ALL	GO:0010628~positive regulation of gene expression	35	2.86182	0.144991
GOTERM_BP_ALL	GO:0045941~positive regulation of transcription	34	2.78005	0.151741
GOTERM_BP_ALL	GO:0051173~positive regulation of nitrogen compound metabolic process	36	2.94358	0.210126
GOTERM_BP_ALL	GO:0045935~positive regulation of nucleobase, nucleoside, nucleotide and nucleic acid metabolic process	35	2.86182	0.21084
GOTERM_BP_ALL	GO:0006357~regulation of transcription from RNA polymerase II promoter	39	3.18888	0.35132
GOTERM_BP_ALL	GO:0006355~regulation of transcription, DNA-dependent	76	6.21423	0.877777
GOTERM_BP_ALL	GO:0051252~regulation of RNA metabolic process	77	6.29599	0.883955
Annotation Cluster 38	Enrichment Score: 1.428946777967731
Category	Term	Count	%	P-Value
GOTERM_BP_ALL	GO:0051270~regulation of cell motion	14	1.14473	0.00834269
GOTERM_BP_ALL	GO:0030334~regulation of cell migration	12	0.981194	0.0162989
GOTERM_BP_ALL	GO:0040012~regulation of locomotion	13	1.06296	0.0241504
GOTERM_BP_ALL	GO:0030336~negative regulation of cell migration	5	0.408831	0.0743111
GOTERM_BP_ALL	GO:0040013~negative regulation of locomotion	5	0.408831	0.1
GOTERM_BP_ALL	GO:0051271~negative regulation of cell motion	5	0.408831	0.109365
Annotation Cluster 39	Enrichment Score: 1.4133310843886369
Category	Term	Count	%	P-Value
GOTERM_MF_ALL	GO:0017076~purine nucleotide binding	137	11.202	0.00552683
GOTERM_MF_ALL	GO:0001882~nucleoside binding	115	9.40311	0.00910559
GOTERM_MF_ALL	GO:0001883~purine nucleoside binding	113	9.23957	0.0132259
GOTERM_MF_ALL	GO:0030554~adenyl nucleotide binding	112	9.15781	0.0139639
GOTERM_MF_ALL	GO:0032555~purine ribonucleotide binding	127	10.3843	0.0217645
GOTERM_MF_ALL	GO:0032553~ribonucleotide binding	127	10.3843	0.0217645
GOTERM_MF_ALL	GO:0032559~adenyl ribonucleotide binding	102	8.34015	0.0494189
GOTERM_MF_ALL	GO:0000166~nucleotide binding	146	11.9379	0.0676294
GOTERM_MF_ALL	GO:0005524~ATP binding	99	8.09485	0.077709
GOTERM_MF_ALL	GO:0016773~phosphotransferase activity, alcohol group as acceptor	50	4.08831	0.116859
GOTERM_MF_ALL	GO:0016301~kinase activity	56	4.5789	0.181062
GOTERM_MF_ALL	GO:0016772~transferase activity, transferring phosphorus-containing groups	59	4.8242	0.453238
Annotation Cluster 40	Enrichment Score: 1.3796325335830404
Category	Term	Count	%	P-Value
GOTERM_BP_ALL	GO:0006733~oxidoreduction coenzyme metabolic process	8	0.654129	0.00535997
GOTERM_BP_ALL	GO:0006732~coenzyme metabolic process	16	1.30826	0.0176331
GOTERM_BP_ALL	GO:0019362~pyridine nucleotide metabolic process	6	0.490597	0.0202843
GOTERM_BP_ALL	GO:0051186~cofactor metabolic process	18	1.47179	0.0332977
GOTERM_BP_ALL	GO:0051188~cofactor biosynthetic process	8	0.654129	0.268977
GOTERM_BP_ALL	GO:0009108~coenzyme biosynthetic process	6	0.490597	0.307202
Annotation Cluster 41	Enrichment Score: 1.3440827817715857
Category	Term	Count	%	P-Value
GOTERM_BP_ALL	GO:0032680~regulation of tumor necrosis factor production	6	0.490597	0.0174666
GOTERM_BP_ALL	GO:0001819~positive regulation of cytokine production	9	0.735895	0.0250352
GOTERM_BP_ALL	GO:0032760~positive regulation of tumor necrosis factor production	3	0.245298	0.212321
Annotation Cluster 42	Enrichment Score: 1.341181842464498
Category	Term	Count	%	P-Value
GOTERM_MF_ALL	GO:0050660~FAD binding	10	0.817661	0.0235593
GOTERM_MF_ALL	GO:0050662~coenzyme binding	16	1.30826	0.0518873
GOTERM_MF_ALL	GO:0048037~cofactor binding	20	1.63532	0.0774876
Annotation Cluster 43	Enrichment Score: 1.3403009225523383
Category	Term	Count	%	P-Value
GOTERM_BP_ALL	GO:0031644~regulation of neurological system process	15	1.22649	0.00532366
GOTERM_BP_ALL	GO:0044057~regulation of system process	22	1.79886	0.00593251
GOTERM_BP_ALL	GO:0050804~regulation of synaptic transmission	12	0.981194	0.0284954
GOTERM_BP_ALL	GO:0051969~regulation of transmission of nerve impulse	12	0.981194	0.0436276
GOTERM_BP_ALL	GO:0051952~regulation of amine transport	5	0.408831	0.0524851
GOTERM_BP_ALL	GO:0050806~positive regulation of synaptic transmission	4	0.327065	0.116865
GOTERM_BP_ALL	GO:0051971~positive regulation of transmission of nerve impulse	4	0.327065	0.129833
GOTERM_BP_ALL	GO:0031646~positive regulation of neurological system process	4	0.327065	0.157161
GOTERM_BP_ALL	GO:0043523~regulation of neuron apoptosis	8	0.654129	0.17614
Annotation Cluster 44	Enrichment Score: 1.320464093268995
Category	Term	Count	%	P-Value
GOTERM_MF_ALL	GO:0030246~carbohydrate binding	31	2.53475	0.00747494
GOTERM_MF_ALL	GO:0008201~heparin binding	11	0.899428	0.0242208
GOTERM_MF_ALL	GO:0005539~glycosaminoglycan binding	12	0.981194	0.0742199
GOTERM_MF_ALL	GO:0001871~pattern binding	12	0.981194	0.136358
GOTERM_MF_ALL	GO:0030247~polysaccharide binding	12	0.981194	0.136358
Annotation Cluster 45	Enrichment Score: 1.3136264968109845
Category	Term	Count	%	P-Value
GOTERM_BP_ALL	GO:0002274~myeloid leukocyte activation	8	0.654129	0.00331684
GOTERM_BP_ALL	GO:0043011~myeloid dendritic cell differentiation	3	0.245298	0.0734597
GOTERM_BP_ALL	GO:0001773~myeloid dendritic cell activation	3	0.245298	0.0734597
GOTERM_BP_ALL	GO:0002573~myeloid leukocyte differentiation	4	0.327065	0.310936
Annotation Cluster 46	Enrichment Score: 1.3033626610492026
Category	Term	Count	%	P-Value
GOTERM_BP_ALL	GO:0048483~autonomic nervous system development	7	0.572363	0.000363
GOTERM_BP_ALL	GO:0048546~digestive tract morphogenesis	3	0.245298	0.573668
GOTERM_BP_ALL	GO:0055123~digestive system development	3	0.245298	0.590089
Annotation Cluster 47	Enrichment Score: 1.2732479359186513
Category	Term	Count	%	P-Value
GOTERM_BP_ALL	GO:0010038~response to metal ion	9	0.735895	0.0102913
GOTERM_BP_ALL	GO:0051592~response to calcium ion	4	0.327065	0.0925314
GOTERM_BP_ALL	GO:0010035~response to inorganic substance	9	0.735895	0.159037
Annotation Cluster 48	Enrichment Score: 1.182061523786457
Category	Term	Count	%	P-Value
GOTERM_BP_ALL	GO:0007267~cell-cell signaling	25	2.04415	0.0473663
GOTERM_BP_ALL	GO:0007154~cell communication	36	2.94358	0.0494444
GOTERM_BP_ALL	GO:0007268~synaptic transmission	17	1.39002	0.0510431
GOTERM_BP_ALL	GO:0019226~transmission of nerve impulse	18	1.47179	0.156398
Annotation Cluster 49	Enrichment Score: 1.1394036214198713
Category	Term	Count	%	P-Value
GOTERM_BP_ALL	GO:0045927~positive regulation of growth	10	0.817661	0.0043734
GOTERM_BP_ALL	GO:0040018~positive regulation of multicellular organism growth	4	0.327065	0.200992
GOTERM_BP_ALL	GO:0040014~regulation of multicellular organism growth	6	0.490597	0.4343
Annotation Cluster 50	Enrichment Score: 1.1362895132959867
Category	Term	Count	%	P-Value
GOTERM_BP_ALL	GO:0048585~negative regulation of response to stimulus	10	0.817661	0.0116709
GOTERM_BP_ALL	GO:0050777~negative regulation of immune response	5	0.408831	0.059315
GOTERM_BP_ALL	GO:0002698~negative regulation of immune effector process	4	0.327065	0.104417
GOTERM_BP_ALL	GO:0002820~negative regulation of adaptive immune response	3	0.245298	0.16973
GOTERM_BP_ALL	GO:0002823~negative regulation of adaptive immune response based on somatic recombination of immune receptors built from immunoglobulin superfamily domains	3	0.245298	0.16973
Annotation Cluster 51	Enrichment Score: 1.1324335223649915
Category	Term	Count	%	P-Value
GOTERM_BP_ALL	GO:0042490~mechanoreceptor differentiation	10	0.817661	0.000152
GOTERM_BP_ALL	GO:0060113~inner ear receptor cell differentiation	7	0.572363	0.00643889
GOTERM_BP_ALL	GO:0048839~inner ear development	12	0.981194	0.0119245
GOTERM_BP_ALL	GO:0043583~ear development	13	1.06296	0.0161816
GOTERM_BP_ALL	GO:0042491~auditory receptor cell differentiation	5	0.408831	0.0347312
GOTERM_BP_ALL	GO:0007423~sensory organ development	23	1.88062	0.0411022
GOTERM_BP_ALL	GO:0048562~embryonic organ morphogenesis	15	1.22649	0.0804297
GOTERM_BP_ALL	GO:0042472~inner ear morphogenesis	8	0.654129	0.0894004
GOTERM_BP_ALL	GO:0060122~inner ear receptor stereocilium organization	3	0.245298	0.090943
GOTERM_BP_ALL	GO:0009887~organ morphogenesis	43	3.51594	0.100011
GOTERM_BP_ALL	GO:0060119~inner ear receptor cell development	3	0.245298	0.109482
GOTERM_BP_ALL	GO:0042471~ear morphogenesis	8	0.654129	0.146377
GOTERM_BP_ALL	GO:0048568~embryonic organ development	18	1.47179	0.225388
GOTERM_CC_ALL	GO:0032420~stereocilium	3	0.245298	0.227881
GOTERM_CC_ALL	GO:0005902~microvillus	4	0.327065	0.253368
GOTERM_BP_ALL	GO:0050954~sensory perception of mechanical stimulus	8	0.654129	0.278031
GOTERM_CC_ALL	GO:0032421~stereocilium bundle	3	0.245298	0.296482
GOTERM_BP_ALL	GO:0048598~embryonic morphogenesis	24	1.96239	0.333237
GOTERM_BP_ALL	GO:0007605~sensory perception of sound	7	0.572363	0.353605
GOTERM_BP_ALL	GO:0009790~embryonic development	38	3.10711	0.628247
Annotation Cluster 52	Enrichment Score: 1.1223621391673753
Category	Term	Count	%	P-Value
GOTERM_CC_ALL	GO:0000139~Golgi membrane	15	1.22649	0.0368836
GOTERM_CC_ALL	GO:0044431~Golgi apparatus part	20	1.63532	0.0924827
GOTERM_CC_ALL	GO:0012505~endomembrane system	40	3.27065	0.125898
Annotation Cluster 53	Enrichment Score: 1.1023661626584027
Category	Term	Count	%	P-Value
GOTERM_BP_ALL	GO:0001819~positive regulation of cytokine production	9	0.735895	0.0250352
GOTERM_BP_ALL	GO:0032729~positive regulation of interferon-gamma production	4	0.327065	0.070611
GOTERM_BP_ALL	GO:0032649~regulation of interferon-gamma production	4	0.327065	0.278919
Annotation Cluster 54	Enrichment Score: 1.0997848900345477
Category	Term	Count	%	P-Value
GOTERM_BP_ALL	GO:0010941~regulation of cell death	45	3.67948	0.0242203
GOTERM_BP_ALL	GO:0042981~regulation of apoptosis	44	3.59771	0.027852
GOTERM_BP_ALL	GO:0043067~regulation of programmed cell death	44	3.59771	0.0328685
GOTERM_BP_ALL	GO:0043066~negative regulation of apoptosis	22	1.79886	0.035226
GOTERM_BP_ALL	GO:0043069~negative regulation of programmed cell death	22	1.79886	0.0425259
GOTERM_BP_ALL	GO:0060548~negative regulation of cell death	22	1.79886	0.0441001
GOTERM_BP_ALL	GO:0006916~anti-apoptosis	10	0.817661	0.0657709
GOTERM_BP_ALL	GO:0010942~positive regulation of cell death	21	1.71709	0.0915742
GOTERM_BP_ALL	GO:0043068~positive regulation of programmed cell death	20	1.63532	0.132969
GOTERM_BP_ALL	GO:0008624~induction of apoptosis by extracellular signals	4	0.327065	0.171435
GOTERM_BP_ALL	GO:0043065~positive regulation of apoptosis	19	1.55356	0.18713
GOTERM_BP_ALL	GO:0006917~induction of apoptosis	12	0.981194	0.366111
GOTERM_BP_ALL	GO:0012502~induction of programmed cell death	12	0.981194	0.366111
Annotation Cluster 55	Enrichment Score: 1.0948196312756482
Category	Term	Count	%	P-Value
GOTERM_BP_ALL	GO:0009617~response to bacterium	16	1.30826	0.0369088
GOTERM_BP_ALL	GO:0051707~response to other organism	21	1.71709	0.0553982
GOTERM_BP_ALL	GO:0002237~response to molecule of bacterial origin	7	0.572363	0.0607207
GOTERM_BP_ALL	GO:0051704~multi-organism process	28	2.28945	0.092349
GOTERM_BP_ALL	GO:0009607~response to biotic stimulus	24	1.96239	0.139403
GOTERM_BP_ALL	GO:0042742~defense response to bacterium	10	0.817661	0.168817
Annotation Cluster 56	Enrichment Score: 1.0947669312543775
Category	Term	Count	%	P-Value
GOTERM_BP_ALL	GO:0006733~oxidoreduction coenzyme metabolic process	8	0.654129	0.00535997
GOTERM_BP_ALL	GO:0043603~cellular amide metabolic process	8	0.654129	0.00621538
GOTERM_BP_ALL	GO:0019362~pyridine nucleotide metabolic process	6	0.490597	0.0202843
GOTERM_BP_ALL	GO:0006769~nicotinamide metabolic process	5	0.408831	0.0461091
GOTERM_BP_ALL	GO:0009820~alkaloid metabolic process	5	0.408831	0.0461091
GOTERM_BP_ALL	GO:0046496~nicotinamide nucleotide metabolic process	5	0.408831	0.0461091
GOTERM_BP_ALL	GO:0006739~NADP metabolic process	3	0.245298	0.190866
GOTERM_BP_ALL	GO:0019748~secondary metabolic process	7	0.572363	0.204851
GOTERM_BP_ALL	GO:0006753~nucleoside phosphate metabolic process	14	1.14473	0.669975
GOTERM_BP_ALL	GO:0009117~nucleotide metabolic process	14	1.14473	0.669975
GOTERM_BP_ALL	GO:0055086~nucleobase, nucleoside and nucleotide metabolic process	14	1.14473	0.780064
Annotation Cluster 57	Enrichment Score: 1.0923706952854004
Category	Term	Count	%	P-Value
GOTERM_MF_ALL	GO:0004714~transmembrane receptor protein tyrosine kinase activity	8	0.654129	0.0460122
GOTERM_MF_ALL	GO:0005021~vascular endothelial growth factor receptor activity	3	0.245298	0.0601569
GOTERM_BP_ALL	GO:0048010~vascular endothelial growth factor receptor signaling pathway	3	0.245298	0.190866
Annotation Cluster 58	Enrichment Score: 1.0901721987598012
Category	Term	Count	%	P-Value
GOTERM_BP_ALL	GO:0046631~alpha-beta T cell activation	6	0.490597	0.00879878
GOTERM_BP_ALL	GO:0002287~alpha-beta T cell activation during immune response	3	0.245298	0.0572299
GOTERM_BP_ALL	GO:0002366~leukocyte activation during immune response	5	0.408831	0.1
GOTERM_BP_ALL	GO:0002263~cell activation during immune response	5	0.408831	0.1
GOTERM_BP_ALL	GO:0002286~T cell activation during immune response	3	0.245298	0.190866
GOTERM_BP_ALL	GO:0002285~lymphocyte activation during immune response	3	0.245298	0.299359
Annotation Cluster 59	Enrichment Score: 1.0856987546596377
Category	Term	Count	%	P-Value
GOTERM_MF_ALL	GO:0042910~xenobiotic transporter activity	3	0.245298	0.0100695
GOTERM_MF_ALL	GO:0008559~xenobiotic-transporting ATPase activity	3	0.245298	0.0100695
GOTERM_MF_ALL	GO:0015239~multidrug transporter activity	3	0.245298	0.0193507
GOTERM_MF_ALL	GO:0015238~drug transporter activity	4	0.327065	0.0460057
GOTERM_CC_ALL	GO:0046581~intercellular canaliculus	3	0.245298	0.0622889
GOTERM_BP_ALL	GO:0015893~drug transport	3	0.245298	0.190866
GOTERM_BP_ALL	GO:0042493~response to drug	7	0.572363	0.39529
GOTERM_CC_ALL	GO:0016324~apical plasma membrane	7	0.572363	0.554741
GOTERM_CC_ALL	GO:0045177~apical part of cell	8	0.654129	0.719512
Annotation Cluster 60	Enrichment Score: 1.0822788751509633
Category	Term	Count	%	P-Value
GOTERM_BP_ALL	GO:0033025~regulation of mast cell apoptosis	3	0.245298	0.0294233
GOTERM_BP_ALL	GO:0033032~regulation of myeloid cell apoptosis	3	0.245298	0.0734597
GOTERM_BP_ALL	GO:0032844~regulation of homeostatic process	6	0.490597	0.262073
Annotation Cluster 61	Enrichment Score: 1.0531600921145117
Category	Term	Count	%	P-Value
GOTERM_MF_ALL	GO:0022857~transmembrane transporter activity	68	5.5601	0.00416098
GOTERM_MF_ALL	GO:0005215~transporter activity	80	6.54129	0.0165618
GOTERM_BP_ALL	GO:0051179~localization	177	14.4726	0.0194949
GOTERM_MF_ALL	GO:0022892~substrate-specific transporter activity	65	5.3148	0.0216603
GOTERM_MF_ALL	GO:0030955~potassium ion binding	14	1.14473	0.0221485
GOTERM_MF_ALL	GO:0022891~substrate-specific transmembrane transporter activity	56	4.5789	0.0404014
GOTERM_MF_ALL	GO:0008324~cation transmembrane transporter activity	39	3.18888	0.0495622
GOTERM_MF_ALL	GO:0046873~metal ion transmembrane transporter activity	25	2.04415	0.059478
GOTERM_MF_ALL	GO:0031420~alkali metal ion binding	19	1.55356	0.0629483
GOTERM_MF_ALL	GO:0005244~voltage-gated ion channel activity	17	1.39002	0.0649809
GOTERM_MF_ALL	GO:0022832~voltage-gated channel activity	17	1.39002	0.0649809
GOTERM_BP_ALL	GO:0015672~monovalent inorganic cation transport	25	2.04415	0.0708314
GOTERM_BP_ALL	GO:0051234~establishment of localization	152	12.4285	0.0764174
GOTERM_BP_ALL	GO:0006813~potassium ion transport	15	1.22649	0.0773045
GOTERM_BP_ALL	GO:0006810~transport	151	12.3467	0.0780207
GOTERM_MF_ALL	GO:0005267~potassium channel activity	13	1.06296	0.0797919
GOTERM_MF_ALL	GO:0015075~ion transmembrane transporter activity	48	3.92478	0.0984216
GOTERM_MF_ALL	GO:0005261~cation channel activity	21	1.71709	0.098558
GOTERM_BP_ALL	GO:0006811~ion transport	50	4.08831	0.110214
GOTERM_MF_ALL	GO:0022838~substrate specific channel activity	28	2.28945	0.121232
GOTERM_BP_ALL	GO:0006812~cation transport	37	3.02535	0.132176
GOTERM_MF_ALL	GO:0015267~channel activity	28	2.28945	0.135136
GOTERM_MF_ALL	GO:0022803~passive transmembrane transporter activity	28	2.28945	0.135136
GOTERM_MF_ALL	GO:0005216~ion channel activity	26	2.12592	0.185081
GOTERM_BP_ALL	GO:0030001~metal ion transport	31	2.53475	0.199901
GOTERM_MF_ALL	GO:0022843~voltage-gated cation channel activity	11	0.899428	0.225762
GOTERM_MF_ALL	GO:0022836~gated channel activity	21	1.71709	0.225899
GOTERM_MF_ALL	GO:0005249~voltage-gated potassium channel activity	9	0.735895	0.230976
GOTERM_CC_ALL	GO:0034703~cation channel complex	8	0.654129	0.348536
GOTERM_CC_ALL	GO:0034705~potassium channel complex	6	0.490597	0.403448
GOTERM_CC_ALL	GO:0008076~voltage-gated potassium channel complex	6	0.490597	0.403448
GOTERM_CC_ALL	GO:0034702~ion channel complex	11	0.899428	0.484092
Annotation Cluster 62	Enrichment Score: 1.0493074107591502
Category	Term	Count	%	P-Value
GOTERM_BP_ALL	GO:0051952~regulation of amine transport	5	0.408831	0.0524851
GOTERM_BP_ALL	GO:0014059~regulation of dopamine secretion	3	0.245298	0.090943
GOTERM_BP_ALL	GO:0050433~regulation of catecholamine secretion	3	0.245298	0.14903
Annotation Cluster 63	Enrichment Score: 1.0287625532319897
Category	Term	Count	%	P-Value
GOTERM_BP_ALL	GO:0010740~positive regulation of protein kinase cascade	11	0.899428	0.0293809
GOTERM_BP_ALL	GO:0010627~regulation of protein kinase cascade	15	1.22649	0.0628664
GOTERM_BP_ALL	GO:0010827~regulation of glucose transport	4	0.327065	0.104417
GOTERM_BP_ALL	GO:0043123~positive regulation of I-kappaB kinase/NF-kappaB cascade	5	0.408831	0.119105
GOTERM_BP_ALL	GO:0010829~negative regulation of glucose transport	3	0.245298	0.14903
GOTERM_BP_ALL	GO:0043122~regulation of I-kappaB kinase/NF-kappaB cascade	5	0.408831	0.196322
Annotation Cluster 64	Enrichment Score: 1.0248415064390528
Category	Term	Count	%	P-Value
KEGG_PATHWAY	mmu04512:ECM-receptor interaction	11	0.899428	0.0354819
GOTERM_BP_ALL	GO:0007160~cell-matrix adhesion	7	0.572363	0.0658048
GOTERM_CC_ALL	GO:0008305~integrin complex	5	0.408831	0.0851204
KEGG_PATHWAY	mmu05412:Arrhythmogenic right ventricular cardiomyopathy (ARVC)	9	0.735895	0.0997615
GOTERM_BP_ALL	GO:0031589~cell-substrate adhesion	7	0.572363	0.108066
KEGG_PATHWAY	mmu05414:Dilated cardiomyopathy	10	0.817661	0.126031
GOTERM_BP_ALL	GO:0007229~integrin-mediated signaling pathway	8	0.654129	0.146377
KEGG_PATHWAY	mmu05410:Hypertrophic cardiomyopathy (HCM)	9	0.735895	0.160091
Annotation Cluster 65	Enrichment Score: 1.0140089348675914
Category	Term	Count	%	P-Value
GOTERM_BP_ALL	GO:0033077~T cell differentiation in the thymus	6	0.490597	0.0344481
GOTERM_BP_ALL	GO:0045060~negative thymic T cell selection	3	0.245298	0.090943
GOTERM_BP_ALL	GO:0043383~negative T cell selection	3	0.245298	0.109482
GOTERM_BP_ALL	GO:0045058~T cell selection	4	0.327065	0.116865
GOTERM_BP_ALL	GO:0045061~thymic T cell selection	3	0.245298	0.212321
Annotation Cluster 66	Enrichment Score: 0.9962876626817051
Category	Term	Count	%	P-Value
GOTERM_BP_ALL	GO:0010324~membrane invagination	18	1.47179	0.0432579
GOTERM_BP_ALL	GO:0006897~endocytosis	18	1.47179	0.0432579
GOTERM_BP_ALL	GO:0016044~membrane organization	22	1.79886	0.105702
GOTERM_BP_ALL	GO:0016192~vesicle-mediated transport	28	2.28945	0.523161
Annotation Cluster 67	Enrichment Score: 0.9824687797679392
Category	Term	Count	%	P-Value
GOTERM_BP_ALL	GO:0007165~signal transduction	176	14.3908	0.0537366
GOTERM_BP_ALL	GO:0065007~biological regulation	420	34.3418	0.0617295
GOTERM_BP_ALL	GO:0050789~regulation of biological process	396	32.3794	0.0949554
GOTERM_BP_ALL	GO:0050794~regulation of cellular process	364	29.7629	0.373115
Annotation Cluster 68	Enrichment Score: 0.9789748091862169
Category	Term	Count	%	P-Value
GOTERM_BP_ALL	GO:0001934~positive regulation of protein amino acid phosphorylation	9	0.735895	0.0141903
GOTERM_BP_ALL	GO:0042327~positive regulation of phosphorylation	9	0.735895	0.0209296
GOTERM_BP_ALL	GO:0045937~positive regulation of phosphate metabolic process	9	0.735895	0.0250352
GOTERM_BP_ALL	GO:0010562~positive regulation of phosphorus metabolic process	9	0.735895	0.0250352
GOTERM_BP_ALL	GO:0031401~positive regulation of protein modification process	9	0.735895	0.078877
GOTERM_BP_ALL	GO:0001932~regulation of protein amino acid phosphorylation	12	0.981194	0.0885797
GOTERM_BP_ALL	GO:0050731~positive regulation of peptidyl-tyrosine phosphorylation	5	0.408831	0.139646
GOTERM_BP_ALL	GO:0031399~regulation of protein modification process	14	1.14473	0.15532
GOTERM_BP_ALL	GO:0050730~regulation of peptidyl-tyrosine phosphorylation	6	0.490597	0.187782
GOTERM_BP_ALL	GO:0032270~positive regulation of cellular protein metabolic process	9	0.735895	0.217182
GOTERM_BP_ALL	GO:0051247~positive regulation of protein metabolic process	9	0.735895	0.290416
GOTERM_BP_ALL	GO:0032268~regulation of cellular protein metabolic process	16	1.30826	0.650138
GOTERM_BP_ALL	GO:0051246~regulation of protein metabolic process	17	1.39002	0.863837
Annotation Cluster 69	Enrichment Score: 0.9703481633374104
Category	Term	Count	%	P-Value
GOTERM_BP_ALL	GO:0006767~water-soluble vitamin metabolic process	6	0.490597	0.0433575
GOTERM_BP_ALL	GO:0006766~vitamin metabolic process	8	0.654129	0.100779
GOTERM_BP_ALL	GO:0042364~water-soluble vitamin biosynthetic process	4	0.327065	0.129833
GOTERM_BP_ALL	GO:0009110~vitamin biosynthetic process	4	0.327065	0.231625
Annotation Cluster 70	Enrichment Score: 0.9414751496169897
Category	Term	Count	%	P-Value
GOTERM_BP_ALL	GO:0002274~myeloid leukocyte activation	8	0.654129	0.00331684
GOTERM_BP_ALL	GO:0050727~regulation of inflammatory response	9	0.735895	0.0157013
GOTERM_MF_ALL	GO:0019864~IgG binding	3	0.245298	0.0309952
GOTERM_BP_ALL	GO:0001810~regulation of type I hypersensitivity	3	0.245298	0.0734597
GOTERM_BP_ALL	GO:0002673~regulation of acute inflammatory response	4	0.327065	0.0812497
GOTERM_BP_ALL	GO:0002712~regulation of B cell mediated immunity	5	0.408831	0.0910269
GOTERM_BP_ALL	GO:0002889~regulation of immunoglobulin mediated immune response	5	0.408831	0.0910269
GOTERM_BP_ALL	GO:0045807~positive regulation of endocytosis	5	0.408831	0.129205
GOTERM_MF_ALL	GO:0019865~immunoglobulin binding	3	0.245298	0.134925
GOTERM_BP_ALL	GO:0050766~positive regulation of phagocytosis	4	0.327065	0.143279
GOTERM_BP_ALL	GO:0051130~positive regulation of cellular component organization	11	0.899428	0.164415
GOTERM_BP_ALL	GO:0002883~regulation of hypersensitivity	3	0.245298	0.16973
GOTERM_BP_ALL	GO:0002864~regulation of acute inflammatory response to antigenic stimulus	3	0.245298	0.16973
GOTERM_BP_ALL	GO:0050764~regulation of phagocytosis	4	0.327065	0.171435
GOTERM_MF_ALL	GO:0032403~protein complex binding	8	0.654129	0.177471
GOTERM_BP_ALL	GO:0060627~regulation of vesicle-mediated transport	8	0.654129	0.200015
GOTERM_BP_ALL	GO:0006911~phagocytosis, engulfment	3	0.245298	0.212321
GOTERM_BP_ALL	GO:0045576~mast cell activation	3	0.245298	0.212321
GOTERM_BP_ALL	GO:0002700~regulation of production of molecular mediator of immune response	4	0.327065	0.247247
GOTERM_BP_ALL	GO:0002861~regulation of inflammatory response to antigenic stimulus	3	0.245298	0.277587
GOTERM_BP_ALL	GO:0006909~phagocytosis	5	0.408831	0.310894
GOTERM_BP_ALL	GO:0030100~regulation of endocytosis	5	0.408831	0.35071
Annotation Cluster 71	Enrichment Score: 0.93729305240791
Category	Term	Count	%	P-Value
GOTERM_BP_ALL	GO:0032012~regulation of ARF protein signal transduction	7	0.572363	0.0202991
GOTERM_BP_ALL	GO:0043087~regulation of GTPase activity	11	0.899428	0.0408365
GOTERM_BP_ALL	GO:0032312~regulation of ARF GTPase activity	4	0.327065	0.143279
GOTERM_MF_ALL	GO:0008060~ARF GTPase activator activity	4	0.327065	0.152052
GOTERM_BP_ALL	GO:0032318~regulation of Ras GTPase activity	8	0.654129	0.17614
GOTERM_MF_ALL	GO:0005099~Ras GTPase activator activity	4	0.327065	0.747622
Annotation Cluster 72	Enrichment Score: 0.9292833963628098
Category	Term	Count	%	P-Value
GOTERM_BP_ALL	GO:0051930~regulation of sensory perception of pain	3	0.245298	0.0572299
GOTERM_BP_ALL	GO:0051931~regulation of sensory perception	3	0.245298	0.0572299
GOTERM_CC_ALL	GO:0030425~dendrite	8	0.654129	0.497627
Annotation Cluster 73	Enrichment Score: 0.9282243825490155
Category	Term	Count	%	P-Value
GOTERM_BP_ALL	GO:0031347~regulation of defense response	14	1.14473	0.00607857
GOTERM_BP_ALL	GO:0045088~regulation of innate immune response	6	0.490597	0.122964
GOTERM_BP_ALL	GO:0031349~positive regulation of defense response	5	0.408831	0.416946
GOTERM_BP_ALL	GO:0045089~positive regulation of innate immune response	3	0.245298	0.621504
Annotation Cluster 74	Enrichment Score: 0.90463290426218
Category	Term	Count	%	P-Value
GOTERM_BP_ALL	GO:0006749~glutathione metabolic process	5	0.408831	0.0461091
GOTERM_MF_ALL	GO:0004364~glutathione transferase activity	5	0.408831	0.0644244
GOTERM_BP_ALL	GO:0006518~peptide metabolic process	6	0.490597	0.0649644
KEGG_PATHWAY	mmu00480:Glutathione metabolism	7	0.572363	0.108149
KEGG_PATHWAY	mmu00982:Drug metabolism	8	0.654129	0.194516
GOTERM_MF_ALL	GO:0016765~transferase activity, transferring alkyl or aryl (other than methyl) groups	6	0.490597	0.20278
KEGG_PATHWAY	mmu00980:Metabolism of xenobiotics by cytochrome P450	7	0.572363	0.237466
GOTERM_BP_ALL	GO:0006790~sulfur metabolic process	8	0.654129	0.296359
Annotation Cluster 75	Enrichment Score: 0.8788500681146094
Category	Term	Count	%	P-Value
KEGG_PATHWAY	mmu02010:ABC transporters	10	0.817661	0.0017011
GOTERM_MF_ALL	GO:0016820~hydrolase activity, acting on acid anhydrides, catalyzing transmembrane movement of substances	10	0.817661	0.119577
GOTERM_MF_ALL	GO:0043492~ATPase activity, coupled to movement of substances	10	0.817661	0.119577
GOTERM_MF_ALL	GO:0042626~ATPase activity, coupled to transmembrane movement of substances	10	0.817661	0.119577
GOTERM_MF_ALL	GO:0022804~active transmembrane transporter activity	25	2.04415	0.168594
GOTERM_MF_ALL	GO:0015405~P-P-bond-hydrolysis-driven transmembrane transporter activity	10	0.817661	0.181815
GOTERM_MF_ALL	GO:0015399~primary active transmembrane transporter activity	10	0.817661	0.188725
GOTERM_MF_ALL	GO:0016887~ATPase activity	14	1.14473	0.854861
GOTERM_MF_ALL	GO:0042623~ATPase activity, coupled	11	0.899428	0.856022
Annotation Cluster 76	Enrichment Score: 0.864624909434602
Category	Term	Count	%	P-Value
GOTERM_BP_ALL	GO:0022604~regulation of cell morphogenesis	13	1.06296	0.00959431
GOTERM_BP_ALL	GO:0050770~regulation of axonogenesis	6	0.490597	0.0711563
GOTERM_BP_ALL	GO:0050769~positive regulation of neurogenesis	6	0.490597	0.0844724
GOTERM_BP_ALL	GO:0010975~regulation of neuron projection development	6	0.490597	0.131498
GOTERM_BP_ALL	GO:0010720~positive regulation of cell development	6	0.490597	0.131498
GOTERM_BP_ALL	GO:0050767~regulation of neurogenesis	12	0.981194	0.13855
GOTERM_BP_ALL	GO:0051960~regulation of nervous system development	13	1.06296	0.145042
GOTERM_BP_ALL	GO:0010769~regulation of cell morphogenesis involved in differentiation	6	0.490597	0.158614
GOTERM_BP_ALL	GO:0048638~regulation of developmental growth	5	0.408831	0.16148
GOTERM_BP_ALL	GO:0060284~regulation of cell development	13	1.06296	0.204811
GOTERM_BP_ALL	GO:0050772~positive regulation of axonogenesis	3	0.245298	0.212321
GOTERM_BP_ALL	GO:0031344~regulation of cell projection organization	6	0.490597	0.229333
GOTERM_BP_ALL	GO:0045664~regulation of neuron differentiation	9	0.735895	0.232845
GOTERM_BP_ALL	GO:0030516~regulation of axon extension	3	0.245298	0.233988
GOTERM_BP_ALL	GO:0031346~positive regulation of cell projection organization	3	0.245298	0.384776
Annotation Cluster 77	Enrichment Score: 0.8399659421182332
Category	Term	Count	%	P-Value
GOTERM_BP_ALL	GO:0050804~regulation of synaptic transmission	12	0.981194	0.0284954
GOTERM_BP_ALL	GO:0051969~regulation of transmission of nerve impulse	12	0.981194	0.0436276
GOTERM_BP_ALL	GO:0051046~regulation of secretion	12	0.981194	0.105262
GOTERM_BP_ALL	GO:0051588~regulation of neurotransmitter transport	4	0.327065	0.129833
GOTERM_BP_ALL	GO:0017157~regulation of exocytosis	4	0.327065	0.278919
GOTERM_BP_ALL	GO:0060341~regulation of cellular localization	12	0.981194	0.322204
GOTERM_BP_ALL	GO:0046883~regulation of hormone secretion	4	0.327065	0.343047
GOTERM_BP_ALL	GO:0051047~positive regulation of secretion	5	0.408831	0.364011
Annotation Cluster 78	Enrichment Score: 0.8383436979605067
Category	Term	Count	%	P-Value
GOTERM_MF_ALL	GO:0016208~AMP binding	4	0.327065	0.11118
GOTERM_MF_ALL	GO:0030551~cyclic nucleotide binding	4	0.327065	0.137934
GOTERM_MF_ALL	GO:0030552~cAMP binding	3	0.245298	0.199192
Annotation Cluster 79	Enrichment Score: 0.8236986937621485
Category	Term	Count	%	P-Value
GOTERM_CC_ALL	GO:0031090~organelle membrane	63	5.15127	0.0296931
GOTERM_CC_ALL	GO:0005743~mitochondrial inner membrane	25	2.04415	0.0847779
GOTERM_CC_ALL	GO:0019866~organelle inner membrane	25	2.04415	0.13164
GOTERM_CC_ALL	GO:0031966~mitochondrial membrane	28	2.28945	0.169358
GOTERM_CC_ALL	GO:0005740~mitochondrial envelope	29	2.37122	0.196267
GOTERM_CC_ALL	GO:0044429~mitochondrial part	36	2.94358	0.278963
GOTERM_CC_ALL	GO:0031967~organelle envelope	37	3.02535	0.289223
GOTERM_CC_ALL	GO:0031975~envelope	37	3.02535	0.289502
Annotation Cluster 80	Enrichment Score: 0.8191322620333997
Category	Term	Count	%	P-Value
GOTERM_MF_ALL	GO:0004180~carboxypeptidase activity	6	0.490597	0.0532861
GOTERM_MF_ALL	GO:0004181~metallocarboxypeptidase activity	4	0.327065	0.137934
GOTERM_MF_ALL	GO:0008238~exopeptidase activity	7	0.572363	0.232395
GOTERM_MF_ALL	GO:0008235~metalloexopeptidase activity	4	0.327065	0.309712
Annotation Cluster 81	Enrichment Score: 0.7994774758107117
Category	Term	Count	%	P-Value
GOTERM_MF_ALL	GO:0003924~GTPase activity	14	1.14473	0.0395638
GOTERM_MF_ALL	GO:0019001~guanyl nucleotide binding	26	2.12592	0.24221
GOTERM_MF_ALL	GO:0032561~guanyl ribonucleotide binding	26	2.12592	0.24221
GOTERM_MF_ALL	GO:0005525~GTP binding	25	2.04415	0.273155
Annotation Cluster 82	Enrichment Score: 0.7925474612595125
Category	Term	Count	%	P-Value
GOTERM_BP_ALL	GO:0048871~multicellular organismal homeostasis	9	0.735895	0.0504529
GOTERM_BP_ALL	GO:0001894~tissue homeostasis	6	0.490597	0.158614
GOTERM_BP_ALL	GO:0060249~anatomical structure homeostasis	6	0.490597	0.523757
Annotation Cluster 83	Enrichment Score: 0.7776190779083446
Category	Term	Count	%	P-Value
GOTERM_MF_ALL	GO:0046872~metal ion binding	249	20.3598	0.0604476
GOTERM_MF_ALL	GO:0043169~cation binding	249	20.3598	0.0816216
GOTERM_MF_ALL	GO:0043167~ion binding	252	20.6051	0.0820892
GOTERM_MF_ALL	GO:0046914~transition metal ion binding	158	12.9191	0.423257
GOTERM_MF_ALL	GO:0008270~zinc ion binding	119	9.73017	0.754796
Annotation Cluster 84	Enrichment Score: 0.7766075047970127
Category	Term	Count	%	P-Value
GOTERM_BP_ALL	GO:0010907~positive regulation of glucose metabolic process	3	0.245298	0.090943
GOTERM_BP_ALL	GO:0045913~positive regulation of carbohydrate metabolic process	3	0.245298	0.109482
GOTERM_BP_ALL	GO:0010676~positive regulation of cellular carbohydrate metabolic process	3	0.245298	0.109482
GOTERM_BP_ALL	GO:0043467~regulation of generation of precursor metabolites and energy	3	0.245298	0.16973
GOTERM_BP_ALL	GO:0010906~regulation of glucose metabolic process	3	0.245298	0.190866
GOTERM_BP_ALL	GO:0006109~regulation of carbohydrate metabolic process	3	0.245298	0.212321
GOTERM_BP_ALL	GO:0010675~regulation of cellular carbohydrate metabolic process	3	0.245298	0.212321
GOTERM_BP_ALL	GO:0010565~regulation of cellular ketone metabolic process	3	0.245298	0.384776
Annotation Cluster 85	Enrichment Score: 0.7686368948188762
Category	Term	Count	%	P-Value
GOTERM_BP_ALL	GO:0001558~regulation of cell growth	11	0.899428	0.0383336
GOTERM_BP_ALL	GO:0030307~positive regulation of cell growth	4	0.327065	0.0606524
GOTERM_BP_ALL	GO:0008361~regulation of cell size	11	0.899428	0.0922592
GOTERM_BP_ALL	GO:0045793~positive regulation of cell size	4	0.327065	0.0925314
GOTERM_BP_ALL	GO:0040008~regulation of growth	20	1.63532	0.156242
GOTERM_BP_ALL	GO:0032535~regulation of cellular component size	13	1.06296	0.216709
GOTERM_BP_ALL	GO:0030308~negative regulation of cell growth	4	0.327065	0.512693
GOTERM_BP_ALL	GO:0045926~negative regulation of growth	5	0.408831	0.589532
GOTERM_BP_ALL	GO:0045792~negative regulation of cell size	4	0.327065	0.594981
Annotation Cluster 86	Enrichment Score: 0.7652349717340556
Category	Term	Count	%	P-Value
GOTERM_BP_ALL	GO:0006796~phosphate metabolic process	64	5.23303	0.0316984
GOTERM_BP_ALL	GO:0006793~phosphorus metabolic process	64	5.23303	0.0316984
GOTERM_BP_ALL	GO:0006468~protein amino acid phosphorylation	49	4.00654	0.0359388
GOTERM_MF_ALL	GO:0032559~adenyl ribonucleotide binding	102	8.34015	0.0494189
GOTERM_BP_ALL	GO:0016310~phosphorylation	53	4.33361	0.0511297
GOTERM_MF_ALL	GO:0005524~ATP binding	99	8.09485	0.077709
GOTERM_MF_ALL	GO:0016773~phosphotransferase activity, alcohol group as acceptor	50	4.08831	0.116859
GOTERM_BP_ALL	GO:0043687~post-translational protein modification	70	5.72363	0.144259
GOTERM_BP_ALL	GO:0006464~protein modification process	82	6.70482	0.155473
GOTERM_MF_ALL	GO:0016301~kinase activity	56	4.5789	0.181062
GOTERM_MF_ALL	GO:0004672~protein kinase activity	39	3.18888	0.283508
GOTERM_BP_ALL	GO:0043412~biopolymer modification	82	6.70482	0.297749
GOTERM_MF_ALL	GO:0016772~transferase activity, transferring phosphorus-containing groups	59	4.8242	0.453238
GOTERM_MF_ALL	GO:0016740~transferase activity	103	8.42191	0.514871
GOTERM_MF_ALL	GO:0004674~protein serine/threonine kinase activity	26	2.12592	0.518969
GOTERM_BP_ALL	GO:0019538~protein metabolic process	150	12.2649	0.568158
GOTERM_BP_ALL	GO:0044267~cellular protein metabolic process	111	9.07604	0.860513
GOTERM_BP_ALL	GO:0044260~cellular macromolecule metabolic process	203	16.5985	0.999999
Annotation Cluster 87	Enrichment Score: 0.7648062742330123
Category	Term	Count	%	P-Value
GOTERM_BP_ALL	GO:0030522~intracellular receptor-mediated signaling pathway	5	0.408831	0.109365
GOTERM_MF_ALL	GO:0004879~ligand-dependent nuclear receptor activity	7	0.572363	0.111864
GOTERM_MF_ALL	GO:0003707~steroid hormone receptor activity	6	0.490597	0.162008
GOTERM_MF_ALL	GO:0005496~steroid binding	4	0.327065	0.440225
Annotation Cluster 88	Enrichment Score: 0.7636705957564066
Category	Term	Count	%	P-Value
GOTERM_BP_ALL	GO:0009968~negative regulation of signal transduction	16	1.30826	0.0681025
GOTERM_BP_ALL	GO:0010648~negative regulation of cell communication	16	1.30826	0.117048
GOTERM_BP_ALL	GO:0044092~negative regulation of molecular function	8	0.654129	0.64189
Annotation Cluster 89	Enrichment Score: 0.750054067120761
Category	Term	Count	%	P-Value
GOTERM_MF_ALL	GO:0042277~peptide binding	20	1.63532	0.00289827
GOTERM_MF_ALL	GO:0004950~chemokine receptor activity	3	0.245298	0.376836
GOTERM_MF_ALL	GO:0019956~chemokine binding	3	0.245298	0.398244
GOTERM_MF_ALL	GO:0008528~peptide receptor activity, G-protein coupled	7	0.572363	0.639211
GOTERM_MF_ALL	GO:0001653~peptide receptor activity	7	0.572363	0.639211
Annotation Cluster 90	Enrichment Score: 0.7498019216975497
Category	Term	Count	%	P-Value
GOTERM_MF_ALL	GO:0051213~dioxygenase activity	8	0.654129	0.106049
GOTERM_MF_ALL	GO:0016702~oxidoreductase activity, acting on single donors with incorporation of molecular oxygen, incorporation of two atoms of oxygen	8	0.654129	0.106049
GOTERM_MF_ALL	GO:0031418~L-ascorbic acid binding	4	0.327065	0.11118
GOTERM_MF_ALL	GO:0016701~oxidoreductase activity, acting on single donors with incorporation of molecular oxygen	8	0.654129	0.112364
GOTERM_MF_ALL	GO:0031406~carboxylic acid binding	9	0.735895	0.129183
GOTERM_MF_ALL	GO:0016706~oxidoreductase activity, acting on paired donors, with incorporation or reduction of molecular oxygen, 2-oxoglutarate as one donor, and incorporation of one atom each of oxygen into both donors	3	0.245298	0.53677
GOTERM_MF_ALL	GO:0019842~vitamin binding	8	0.654129	0.579062
Annotation Cluster 91	Enrichment Score: 0.7311029406456405
Category	Term	Count	%	P-Value
GOTERM_BP_ALL	GO:0051216~cartilage development	10	0.817661	0.0345665
GOTERM_BP_ALL	GO:0001501~skeletal system development	22	1.79886	0.148458
GOTERM_BP_ALL	GO:0045667~regulation of osteoblast differentiation	4	0.327065	0.186059
GOTERM_BP_ALL	GO:0001649~osteoblast differentiation	5	0.408831	0.284587
GOTERM_BP_ALL	GO:0060348~bone development	9	0.735895	0.368626
GOTERM_BP_ALL	GO:0001503~ossification	8	0.654129	0.409892
Annotation Cluster 92	Enrichment Score: 0.7241868124961331
Category	Term	Count	%	P-Value
KEGG_PATHWAY	mmu00590:Arachidonic acid metabolism	10	0.817661	0.0774568
GOTERM_MF_ALL	GO:0016712~oxidoreductase activity, acting on paired donors, with incorporation or reduction of molecular oxygen, reduced flavin or flavoprotein as one donor, and incorporation of one atom of oxygen	5	0.408831	0.26157
KEGG_PATHWAY	mmu00591:Linoleic acid metabolism	5	0.408831	0.331736
Annotation Cluster 93	Enrichment Score: 0.709361001856207
Category	Term	Count	%	P-Value
GOTERM_BP_ALL	GO:0043269~regulation of ion transport	7	0.572363	0.145022
GOTERM_BP_ALL	GO:0008016~regulation of heart contraction	6	0.490597	0.158614
GOTERM_BP_ALL	GO:0002028~regulation of sodium ion transport	3	0.245298	0.212321
GOTERM_BP_ALL	GO:0010959~regulation of metal ion transport	5	0.408831	0.297705
Annotation Cluster 94	Enrichment Score: 0.7091503558592119
Category	Term	Count	%	P-Value
GOTERM_BP_ALL	GO:0051272~positive regulation of cell motion	6	0.490597	0.0844724
GOTERM_BP_ALL	GO:0040017~positive regulation of locomotion	5	0.408831	0.245843
GOTERM_BP_ALL	GO:0030335~positive regulation of cell migration	4	0.327065	0.359068
Annotation Cluster 95	Enrichment Score: 0.7051540743825605
Category	Term	Count	%	P-Value
GOTERM_MF_ALL	GO:0003950~NAD+ ADP-ribosyltransferase activity	4	0.327065	0.11118
GOTERM_MF_ALL	GO:0016763~transferase activity, transferring pentosyl groups	5	0.408831	0.248378
GOTERM_BP_ALL	GO:0006471~protein amino acid ADP-ribosylation	3	0.245298	0.277587
Annotation Cluster 96	Enrichment Score: 0.6685476369754951
Category	Term	Count	%	P-Value
GOTERM_BP_ALL	GO:0001709~cell fate determination	5	0.408831	0.066593
GOTERM_BP_ALL	GO:0021983~pituitary gland development	5	0.408831	0.0824596
GOTERM_BP_ALL	GO:0021536~diencephalon development	5	0.408831	0.172835
GOTERM_BP_ALL	GO:0048732~gland development	14	1.14473	0.34538
GOTERM_BP_ALL	GO:0030900~forebrain development	11	0.899428	0.494834
GOTERM_BP_ALL	GO:0035270~endocrine system development	5	0.408831	0.600698
Annotation Cluster 97	Enrichment Score: 0.6492638569148343
Category	Term	Count	%	P-Value
GOTERM_MF_ALL	GO:0031420~alkali metal ion binding	19	1.55356	0.0629483
GOTERM_MF_ALL	GO:0005272~sodium channel activity	4	0.327065	0.228208
GOTERM_MF_ALL	GO:0031402~sodium ion binding	8	0.654129	0.408809
GOTERM_BP_ALL	GO:0006814~sodium ion transport	9	0.735895	0.430635
Annotation Cluster 98	Enrichment Score: 0.6350802101344444
Category	Term	Count	%	P-Value
KEGG_PATHWAY	mmu00564:Glycerophospholipid metabolism	9	0.735895	0.0591933
GOTERM_MF_ALL	GO:0004143~diacylglycerol kinase activity	3	0.245298	0.221367
GOTERM_BP_ALL	GO:0007205~activation of protein kinase C activity by G-protein coupled receptor protein signaling pathway	3	0.245298	0.299359
GOTERM_BP_ALL	GO:0032147~activation of protein kinase activity	5	0.408831	0.337413
KEGG_PATHWAY	mmu04070:Phosphatidylinositol signaling system	7	0.572363	0.337416
KEGG_PATHWAY	mmu00561:Glycerolipid metabolism	5	0.408831	0.346429
Annotation Cluster 99	Enrichment Score: 0.6334199639359859
Category	Term	Count	%	P-Value
GOTERM_BP_ALL	GO:0010552~positive regulation of specific transcription from RNA polymerase II promoter	4	0.327065	0.157161
GOTERM_BP_ALL	GO:0043193~positive regulation of gene-specific transcription	5	0.408831	0.16148
GOTERM_BP_ALL	GO:0010551~regulation of specific transcription from RNA polymerase II promoter	5	0.408831	0.337413
GOTERM_BP_ALL	GO:0032583~regulation of gene-specific transcription	6	0.490597	0.341738
Annotation Cluster 100	Enrichment Score: 0.6175479465204323
Category	Term	Count	%	P-Value
GOTERM_BP_ALL	GO:0043410~positive regulation of MAPKKK cascade	7	0.572363	0.0512758
GOTERM_BP_ALL	GO:0043408~regulation of MAPKKK cascade	10	0.817661	0.0864554
GOTERM_BP_ALL	GO:0046330~positive regulation of JNK cascade	3	0.245298	0.233988
GOTERM_BP_ALL	GO:0070304~positive regulation of stress-activated protein kinase signaling pathway	3	0.245298	0.233988
GOTERM_BP_ALL	GO:0046328~regulation of JNK cascade	4	0.327065	0.483357
GOTERM_BP_ALL	GO:0070302~regulation of stress-activated protein kinase signaling pathway	4	0.327065	0.498133
GOTERM_BP_ALL	GO:0080135~regulation of cellular response to stress	4	0.327065	0.813687
Annotation Cluster 101	Enrichment Score: 0.6083141620689414
Category	Term	Count	%	P-Value
GOTERM_CC_ALL	GO:0030016~myofibril	10	0.817661	0.0972999
GOTERM_CC_ALL	GO:0043292~contractile fiber	10	0.817661	0.118682
GOTERM_CC_ALL	GO:0044449~contractile fiber part	8	0.654129	0.261103
GOTERM_CC_ALL	GO:0030017~sarcomere	7	0.572363	0.351999
GOTERM_CC_ALL	GO:0031674~I band	5	0.408831	0.397886
GOTERM_CC_ALL	GO:0030018~Z disc	4	0.327065	0.53028
Annotation Cluster 102	Enrichment Score: 0.5963485065147042
Category	Term	Count	%	P-Value
GOTERM_MF_ALL	GO:0016817~hydrolase activity, acting on acid anhydrides	45	3.67948	0.204806
GOTERM_MF_ALL	GO:0017111~nucleoside-triphosphatase activity	42	3.43418	0.227093
GOTERM_MF_ALL	GO:0016818~hydrolase activity, acting on acid anhydrides, in phosphorus-containing anhydrides	43	3.51594	0.277067
GOTERM_MF_ALL	GO:0016462~pyrophosphatase activity	42	3.43418	0.319504
Annotation Cluster 103	Enrichment Score: 0.595446598358218
Category	Term	Count	%	P-Value
GOTERM_BP_ALL	GO:0045932~negative regulation of muscle contraction	3	0.245298	0.090943
GOTERM_BP_ALL	GO:0006937~regulation of muscle contraction	4	0.327065	0.422343
GOTERM_BP_ALL	GO:0006940~regulation of smooth muscle contraction	3	0.245298	0.425819
Annotation Cluster 104	Enrichment Score: 0.5914162509864815
Category	Term	Count	%	P-Value
GOTERM_CC_ALL	GO:0005792~microsome	16	1.30826	0.111166
GOTERM_CC_ALL	GO:0042598~vesicular fraction	16	1.30826	0.135934
GOTERM_CC_ALL	GO:0000267~cell fraction	39	3.18888	0.387795
GOTERM_CC_ALL	GO:0005624~membrane fraction	33	2.69828	0.431972
GOTERM_CC_ALL	GO:0005626~insoluble fraction	34	2.78005	0.436076
Annotation Cluster 105	Enrichment Score: 0.5883681672118709
Category	Term	Count	%	P-Value
GOTERM_BP_ALL	GO:0001505~regulation of neurotransmitter levels	8	0.654129	0.0643172
GOTERM_BP_ALL	GO:0003001~generation of a signal involved in cell-cell signaling	8	0.654129	0.208241
GOTERM_BP_ALL	GO:0007269~neurotransmitter secretion	4	0.327065	0.343047
GOTERM_BP_ALL	GO:0006836~neurotransmitter transport	6	0.490597	0.490834
GOTERM_BP_ALL	GO:0032940~secretion by cell	12	0.981194	0.506962
Annotation Cluster 106	Enrichment Score: 0.5731408228072763
Category	Term	Count	%	P-Value
GOTERM_BP_ALL	GO:0051085~chaperone mediated protein folding requiring cofactor	3	0.245298	0.14903
GOTERM_BP_ALL	GO:0051084~'de novo' posttranslational protein folding	3	0.245298	0.190866
GOTERM_BP_ALL	GO:0006458~'de novo' protein folding	3	0.245298	0.190866
GOTERM_BP_ALL	GO:0006457~protein folding	5	0.408831	0.939086
Annotation Cluster 107	Enrichment Score: 0.571739751432633
Category	Term	Count	%	P-Value
GOTERM_BP_ALL	GO:0022029~telencephalon cell migration	4	0.327065	0.0812497
GOTERM_BP_ALL	GO:0021885~forebrain cell migration	4	0.327065	0.0925314
GOTERM_BP_ALL	GO:0021954~central nervous system neuron development	5	0.408831	0.119105
GOTERM_BP_ALL	GO:0021953~central nervous system neuron differentiation	5	0.408831	0.220711
GOTERM_BP_ALL	GO:0021795~cerebral cortex cell migration	3	0.245298	0.233988
GOTERM_BP_ALL	GO:0030900~forebrain development	11	0.899428	0.494834
GOTERM_BP_ALL	GO:0021537~telencephalon development	5	0.408831	0.600698
GOTERM_BP_ALL	GO:0021987~cerebral cortex development	3	0.245298	0.6365
GOTERM_BP_ALL	GO:0021543~pallium development	3	0.245298	0.817277
Annotation Cluster 108	Enrichment Score: 0.5525383484985573
Category	Term	Count	%	P-Value
GOTERM_BP_ALL	GO:0016358~dendrite development	6	0.490597	0.0711563
GOTERM_BP_ALL	GO:0048167~regulation of synaptic plasticity	4	0.327065	0.527026
GOTERM_BP_ALL	GO:0007611~learning or memory	6	0.490597	0.586597
Annotation Cluster 109	Enrichment Score: 0.5517053466993415
Category	Term	Count	%	P-Value
GOTERM_MF_ALL	GO:0004623~phospholipase A2 activity	4	0.327065	0.166602
GOTERM_MF_ALL	GO:0004620~phospholipase activity	7	0.572363	0.167509
GOTERM_MF_ALL	GO:0016298~lipase activity	8	0.654129	0.227997
GOTERM_MF_ALL	GO:0004091~carboxylesterase activity	9	0.735895	0.307673
GOTERM_BP_ALL	GO:0016042~lipid catabolic process	6	0.490597	0.890712
Annotation Cluster 110	Enrichment Score: 0.5421793201176158
Category	Term	Count	%	P-Value
GOTERM_CC_ALL	GO:0044432~endoplasmic reticulum part	22	1.79886	0.0396155
GOTERM_CC_ALL	GO:0031227~intrinsic to endoplasmic reticulum membrane	5	0.408831	0.383991
GOTERM_CC_ALL	GO:0042175~nuclear envelope-endoplasmic reticulum network	10	0.817661	0.633304
GOTERM_CC_ALL	GO:0005789~endoplasmic reticulum membrane	9	0.735895	0.703858
Annotation Cluster 111	Enrichment Score: 0.5326037080091942
Category	Term	Count	%	P-Value
GOTERM_CC_ALL	GO:0044444~cytoplasmic part	290	23.7122	0.0033751
GOTERM_CC_ALL	GO:0005737~cytoplasm	423	34.5871	0.0162823
GOTERM_CC_ALL	GO:0044424~intracellular part	534	43.6631	0.999132
GOTERM_CC_ALL	GO:0005622~intracellular	560	45.789	0.999303
GOTERM_CC_ALL	GO:0043229~intracellular organelle	441	36.0589	0.999847
GOTERM_CC_ALL	GO:0043226~organelle	441	36.0589	0.999856
GOTERM_CC_ALL	GO:0043231~intracellular membrane-bounded organelle	379	30.9894	0.999972
GOTERM_CC_ALL	GO:0043227~membrane-bounded organelle	379	30.9894	0.999975
Annotation Cluster 112	Enrichment Score: 0.5224982394971283
Category	Term	Count	%	P-Value
GOTERM_BP_ALL	GO:0001667~ameboidal cell migration	6	0.490597	0.114697
GOTERM_BP_ALL	GO:0001755~neural crest cell migration	4	0.327065	0.143279
GOTERM_BP_ALL	GO:0014033~neural crest cell differentiation	4	0.327065	0.294901
GOTERM_BP_ALL	GO:0014032~neural crest cell development	4	0.327065	0.294901
GOTERM_BP_ALL	GO:0014031~mesenchymal cell development	4	0.327065	0.512693
GOTERM_BP_ALL	GO:0048762~mesenchymal cell differentiation	4	0.327065	0.541121
GOTERM_BP_ALL	GO:0060485~mesenchyme development	4	0.327065	0.554972
Annotation Cluster 113	Enrichment Score: 0.5180482524444426
Category	Term	Count	%	P-Value
GOTERM_BP_ALL	GO:0007422~peripheral nervous system development	5	0.408831	0.0910269
GOTERM_BP_ALL	GO:0010001~glial cell differentiation	4	0.327065	0.527026
GOTERM_BP_ALL	GO:0042063~gliogenesis	4	0.327065	0.581907
Annotation Cluster 114	Enrichment Score: 0.510479454882291
Category	Term	Count	%	P-Value
GOTERM_CC_ALL	GO:0031090~organelle membrane	63	5.15127	0.0296931
GOTERM_CC_ALL	GO:0044422~organelle part	165	13.4914	0.994852
GOTERM_CC_ALL	GO:0044446~intracellular organelle part	163	13.3279	0.995745
Annotation Cluster 115	Enrichment Score: 0.4923573547831108
Category	Term	Count	%	P-Value
GOTERM_MF_ALL	GO:0005275~amine transmembrane transporter activity	7	0.572363	0.167509
GOTERM_BP_ALL	GO:0015804~neutral amino acid transport	3	0.245298	0.16973
GOTERM_MF_ALL	GO:0015175~neutral amino acid transmembrane transporter activity	3	0.245298	0.243723
GOTERM_MF_ALL	GO:0015179~L-amino acid transmembrane transporter activity	4	0.327065	0.244243
GOTERM_BP_ALL	GO:0015837~amine transport	8	0.654129	0.278031
GOTERM_MF_ALL	GO:0015171~amino acid transmembrane transporter activity	5	0.408831	0.342734
GOTERM_BP_ALL	GO:0046942~carboxylic acid transport	8	0.654129	0.343173
GOTERM_BP_ALL	GO:0015849~organic acid transport	8	0.654129	0.352657
GOTERM_BP_ALL	GO:0006865~amino acid transport	6	0.490597	0.388127
GOTERM_MF_ALL	GO:0046943~carboxylic acid transmembrane transporter activity	6	0.490597	0.411178
GOTERM_MF_ALL	GO:0005342~organic acid transmembrane transporter activity	6	0.490597	0.423039
GOTERM_MF_ALL	GO:0015291~secondary active transmembrane transporter activity	13	1.06296	0.449936
GOTERM_MF_ALL	GO:0015293~symporter activity	8	0.654129	0.670488
Annotation Cluster 116	Enrichment Score: 0.4848024216691466
Category	Term	Count	%	P-Value
GOTERM_MF_ALL	GO:0004175~endopeptidase activity	30	2.45298	0.220413
GOTERM_MF_ALL	GO:0070011~peptidase activity, acting on L-amino acid peptides	41	3.35241	0.24551
GOTERM_MF_ALL	GO:0008233~peptidase activity	41	3.35241	0.352996
GOTERM_BP_ALL	GO:0006508~proteolysis	59	4.8242	0.602164
Annotation Cluster 117	Enrichment Score: 0.4795805271115102
Category	Term	Count	%	P-Value
GOTERM_BP_ALL	GO:0019932~second-messenger-mediated signaling	13	1.06296	0.038823
GOTERM_BP_ALL	GO:0007190~activation of adenylate cyclase activity	5	0.408831	0.208414
GOTERM_BP_ALL	GO:0045762~positive regulation of adenylate cyclase activity	5	0.408831	0.220711
GOTERM_BP_ALL	GO:0051349~positive regulation of lyase activity	5	0.408831	0.220711
GOTERM_BP_ALL	GO:0031281~positive regulation of cyclase activity	5	0.408831	0.220711
GOTERM_BP_ALL	GO:0045761~regulation of adenylate cyclase activity	6	0.490597	0.262073
GOTERM_BP_ALL	GO:0051339~regulation of lyase activity	6	0.490597	0.284467
GOTERM_BP_ALL	GO:0031279~regulation of cyclase activity	6	0.490597	0.284467
GOTERM_MF_ALL	GO:0043176~amine binding	6	0.490597	0.292443
GOTERM_BP_ALL	GO:0030817~regulation of cAMP biosynthetic process	6	0.490597	0.318668
GOTERM_BP_ALL	GO:0019935~cyclic-nucleotide-mediated signaling	6	0.490597	0.330184
GOTERM_BP_ALL	GO:0030814~regulation of cAMP metabolic process	6	0.490597	0.341738
GOTERM_BP_ALL	GO:0030802~regulation of cyclic nucleotide biosynthetic process	6	0.490597	0.376525
GOTERM_BP_ALL	GO:0030808~regulation of nucleotide biosynthetic process	6	0.490597	0.376525
GOTERM_BP_ALL	GO:0030799~regulation of cyclic nucleotide metabolic process	6	0.490597	0.411279
GOTERM_BP_ALL	GO:0006140~regulation of nucleotide metabolic process	6	0.490597	0.4343
GOTERM_BP_ALL	GO:0007187~G-protein signaling, coupled to cyclic nucleotide second messenger	5	0.408831	0.455992
GOTERM_BP_ALL	GO:0019933~cAMP-mediated signaling	5	0.408831	0.468818
GOTERM_BP_ALL	GO:0010579~positive regulation of adenylate cyclase activity by G-protein signaling pathway	3	0.245298	0.556773
GOTERM_BP_ALL	GO:0007189~activation of adenylate cyclase activity by G-protein signaling pathway	3	0.245298	0.556773
GOTERM_BP_ALL	GO:0010578~regulation of adenylate cyclase activity involved in G-protein signaling	3	0.245298	0.556773
GOTERM_BP_ALL	GO:0007188~G-protein signaling, coupled to cAMP nucleotide second messenger	4	0.327065	0.620318
GOTERM_MF_ALL	GO:0008227~amine receptor activity	3	0.245298	0.829312
Annotation Cluster 118	Enrichment Score: 0.4791368278332351
Category	Term	Count	%	P-Value
GOTERM_MF_ALL	GO:0051537~2 iron, 2 sulfur cluster binding	3	0.245298	0.310939
GOTERM_MF_ALL	GO:0051536~iron-sulfur cluster binding	5	0.408831	0.342734
GOTERM_MF_ALL	GO:0051540~metal cluster binding	5	0.408831	0.342734
Annotation Cluster 119	Enrichment Score: 0.4735453936563647
Category	Term	Count	%	P-Value
GOTERM_BP_ALL	GO:0007010~cytoskeleton organization	23	1.88062	0.252376
GOTERM_BP_ALL	GO:0030029~actin filament-based process	13	1.06296	0.313781
GOTERM_BP_ALL	GO:0030036~actin cytoskeleton organization	11	0.899428	0.479391
Annotation Cluster 120	Enrichment Score: 0.4690813317239281
Category	Term	Count	%	P-Value
GOTERM_MF_ALL	GO:0004879~ligand-dependent nuclear receptor activity	7	0.572363	0.111864
GOTERM_MF_ALL	GO:0042974~retinoic acid receptor binding	3	0.245298	0.288592
GOTERM_MF_ALL	GO:0035257~nuclear hormone receptor binding	3	0.245298	0.605489
GOTERM_MF_ALL	GO:0051427~hormone receptor binding	3	0.245298	0.680137
Annotation Cluster 121	Enrichment Score: 0.4406291666600273
Category	Term	Count	%	P-Value
GOTERM_CC_ALL	GO:0031300~intrinsic to organelle membrane	12	0.981194	0.0748209
GOTERM_CC_ALL	GO:0031228~intrinsic to Golgi membrane	5	0.408831	0.124257
GOTERM_CC_ALL	GO:0030173~integral to Golgi membrane	5	0.408831	0.124257
GOTERM_CC_ALL	GO:0031301~integral to organelle membrane	8	0.654129	0.289644
GOTERM_MF_ALL	GO:0008373~sialyltransferase activity	3	0.245298	0.333135
GOTERM_BP_ALL	GO:0006486~protein amino acid glycosylation	5	0.408831	0.77574
GOTERM_BP_ALL	GO:0043413~biopolymer glycosylation	5	0.408831	0.77574
GOTERM_BP_ALL	GO:0070085~glycosylation	5	0.408831	0.77574
GOTERM_BP_ALL	GO:0009101~glycoprotein biosynthetic process	6	0.490597	0.810354
GOTERM_BP_ALL	GO:0009100~glycoprotein metabolic process	6	0.490597	0.930539
Annotation Cluster 122	Enrichment Score: 0.43031489648699617
Category	Term	Count	%	P-Value
KEGG_PATHWAY	mmu00512:O-Glycan biosynthesis	4	0.327065	0.242011
GOTERM_MF_ALL	GO:0008376~acetylgalactosaminyltransferase activity	4	0.327065	0.260449
GOTERM_MF_ALL	GO:0004653~polypeptide N-acetylgalactosaminyltransferase activity	3	0.245298	0.26616
GOTERM_MF_ALL	GO:0016757~transferase activity, transferring glycosyl groups	17	1.39002	0.359016
GOTERM_MF_ALL	GO:0008194~UDP-glycosyltransferase activity	7	0.572363	0.525413
GOTERM_MF_ALL	GO:0016758~transferase activity, transferring hexosyl groups	8	0.654129	0.827552
Annotation Cluster 123	Enrichment Score: 0.4270813904296009
Category	Term	Count	%	P-Value
GOTERM_MF_ALL	GO:0016209~antioxidant activity	5	0.408831	0.209788
GOTERM_MF_ALL	GO:0004601~peroxidase activity	3	0.245298	0.499444
GOTERM_MF_ALL	GO:0016684~oxidoreductase activity, acting on peroxide as acceptor	3	0.245298	0.499444
Annotation Cluster 124	Enrichment Score: 0.4195085613537463
Category	Term	Count	%	P-Value
GOTERM_BP_ALL	GO:0035282~segmentation	6	0.490597	0.197908
GOTERM_BP_ALL	GO:0048598~embryonic morphogenesis	24	1.96239	0.333237
GOTERM_BP_ALL	GO:0003002~regionalization	15	1.22649	0.348794
GOTERM_BP_ALL	GO:0001756~somitogenesis	4	0.327065	0.422343
GOTERM_BP_ALL	GO:0007389~pattern specification process	18	1.47179	0.474102
GOTERM_BP_ALL	GO:0009952~anterior/posterior pattern formation	9	0.735895	0.660126
Annotation Cluster 125	Enrichment Score: 0.41517903022757324
Category	Term	Count	%	P-Value
GOTERM_BP_ALL	GO:0051051~negative regulation of transport	8	0.654129	0.11925
GOTERM_BP_ALL	GO:0043523~regulation of neuron apoptosis	8	0.654129	0.17614
GOTERM_BP_ALL	GO:0043525~positive regulation of neuron apoptosis	3	0.245298	0.299359
GOTERM_BP_ALL	GO:0051223~regulation of protein transport	4	0.327065	0.730361
GOTERM_BP_ALL	GO:0070201~regulation of establishment of protein localization	4	0.327065	0.783363
GOTERM_BP_ALL	GO:0032880~regulation of protein localization	4	0.327065	0.897256
Annotation Cluster 126	Enrichment Score: 0.398391156015541
Category	Term	Count	%	P-Value
GOTERM_BP_ALL	GO:0006519~cellular amino acid and derivative metabolic process	23	1.88062	0.136401
GOTERM_BP_ALL	GO:0042180~cellular ketone metabolic process	33	2.69828	0.260017
GOTERM_BP_ALL	GO:0032787~monocarboxylic acid metabolic process	19	1.55356	0.286238
GOTERM_BP_ALL	GO:0006082~organic acid metabolic process	31	2.53475	0.348004
GOTERM_BP_ALL	GO:0043436~oxoacid metabolic process	31	2.53475	0.348032
GOTERM_BP_ALL	GO:0019752~carboxylic acid metabolic process	31	2.53475	0.348032
GOTERM_BP_ALL	GO:0044106~cellular amine metabolic process	17	1.39002	0.411748
GOTERM_BP_ALL	GO:0006631~fatty acid metabolic process	12	0.981194	0.492345
GOTERM_BP_ALL	GO:0006629~lipid metabolic process	39	3.18888	0.657443
GOTERM_BP_ALL	GO:0009308~amine metabolic process	19	1.55356	0.657682
GOTERM_BP_ALL	GO:0044255~cellular lipid metabolic process	27	2.20769	0.663191
GOTERM_BP_ALL	GO:0006520~cellular amino acid metabolic process	11	0.899428	0.666073
Annotation Cluster 127	Enrichment Score: 0.3976463611073404
Category	Term	Count	%	P-Value
GOTERM_BP_ALL	GO:0021575~hindbrain morphogenesis	4	0.327065	0.186059
GOTERM_BP_ALL	GO:0021696~cerebellar cortex morphogenesis	3	0.245298	0.277587
GOTERM_BP_ALL	GO:0021587~cerebellum morphogenesis	3	0.245298	0.363776
GOTERM_BP_ALL	GO:0021695~cerebellar cortex development	3	0.245298	0.384776
GOTERM_BP_ALL	GO:0030902~hindbrain development	5	0.408831	0.543105
GOTERM_BP_ALL	GO:0021549~cerebellum development	3	0.245298	0.606034
GOTERM_BP_ALL	GO:0022037~metencephalon development	3	0.245298	0.691832
Annotation Cluster 128	Enrichment Score: 0.3947884551648179
Category	Term	Count	%	P-Value
KEGG_PATHWAY	mmu05010:Alzheimer's disease	19	1.55356	0.0382312
GOTERM_CC_ALL	GO:0005746~mitochondrial respiratory chain	3	0.245298	0.227881
GOTERM_MF_ALL	GO:0022890~inorganic cation transmembrane transporter activity	10	0.817661	0.337075
GOTERM_CC_ALL	GO:0044455~mitochondrial membrane part	5	0.408831	0.342148
GOTERM_CC_ALL	GO:0070469~respiratory chain	6	0.490597	0.354774
GOTERM_MF_ALL	GO:0016675~oxidoreductase activity, acting on heme group of donors	3	0.245298	0.398244
GOTERM_MF_ALL	GO:0015002~heme-copper terminal oxidase activity	3	0.245298	0.398244
GOTERM_MF_ALL	GO:0004129~cytochrome-c oxidase activity	3	0.245298	0.398244
GOTERM_MF_ALL	GO:0016676~oxidoreductase activity, acting on heme group of donors, oxygen as acceptor	3	0.245298	0.398244
KEGG_PATHWAY	mmu05012:Parkinson's disease	10	0.817661	0.467465
KEGG_PATHWAY	mmu04260:Cardiac muscle contraction	6	0.490597	0.554474
KEGG_PATHWAY	mmu00190:Oxidative phosphorylation	9	0.735895	0.585165
GOTERM_MF_ALL	GO:0016651~oxidoreductase activity, acting on NADH or NADPH	4	0.327065	0.5877
GOTERM_MF_ALL	GO:0015077~monovalent inorganic cation transmembrane transporter activity	6	0.490597	0.591107
GOTERM_MF_ALL	GO:0015078~hydrogen ion transmembrane transporter activity	5	0.408831	0.722323
KEGG_PATHWAY	mmu05016:Huntington's disease	11	0.899428	0.730878
GOTERM_BP_ALL	GO:0022900~electron transport chain	6	0.490597	0.779242
Annotation Cluster 129	Enrichment Score: 0.3728233769052259
Category	Term	Count	%	P-Value
GOTERM_MF_ALL	GO:0004396~hexokinase activity	3	0.245298	0.0446915
GOTERM_MF_ALL	GO:0019200~carbohydrate kinase activity	4	0.327065	0.11118
GOTERM_BP_ALL	GO:0044275~cellular carbohydrate catabolic process	6	0.490597	0.262073
KEGG_PATHWAY	mmu00520:Amino sugar and nucleotide sugar metabolism	5	0.408831	0.302473
GOTERM_BP_ALL	GO:0046164~alcohol catabolic process	6	0.490597	0.318668
GOTERM_BP_ALL	GO:0006007~glucose catabolic process	5	0.408831	0.35071
GOTERM_BP_ALL	GO:0019320~hexose catabolic process	5	0.408831	0.35071
KEGG_PATHWAY	mmu04930:Type II diabetes mellitus	5	0.408831	0.375829
GOTERM_BP_ALL	GO:0046365~monosaccharide catabolic process	5	0.408831	0.377299
GOTERM_BP_ALL	GO:0006096~glycolysis	4	0.327065	0.468375
GOTERM_BP_ALL	GO:0016052~carbohydrate catabolic process	6	0.490597	0.501905
KEGG_PATHWAY	mmu00052:Galactose metabolism	3	0.245298	0.516914
GOTERM_BP_ALL	GO:0006006~glucose metabolic process	9	0.735895	0.559603
GOTERM_BP_ALL	GO:0044262~cellular carbohydrate metabolic process	19	1.55356	0.611846
KEGG_PATHWAY	mmu00010:Glycolysis / Gluconeogenesis	5	0.408831	0.632208
GOTERM_BP_ALL	GO:0019318~hexose metabolic process	10	0.817661	0.642362
GOTERM_BP_ALL	GO:0005996~monosaccharide metabolic process	11	0.899428	0.666073
KEGG_PATHWAY	mmu00500:Starch and sucrose metabolism	3	0.245298	0.674556
GOTERM_BP_ALL	GO:0006066~alcohol metabolic process	19	1.55356	0.764628
GOTERM_BP_ALL	GO:0005975~carbohydrate metabolic process	24	1.96239	0.766819
KEGG_PATHWAY	mmu04910:Insulin signaling pathway	8	0.654129	0.779647
GOTERM_BP_ALL	GO:0006091~generation of precursor metabolites and energy	13	1.06296	0.826487
Annotation Cluster 130	Enrichment Score: 0.37234262827480086
Category	Term	Count	%	P-Value
GOTERM_BP_ALL	GO:0006470~protein amino acid dephosphorylation	10	0.817661	0.209416
GOTERM_MF_ALL	GO:0042578~phosphoric ester hydrolase activity	21	1.71709	0.381551
GOTERM_MF_ALL	GO:0004725~protein tyrosine phosphatase activity	8	0.654129	0.38916
GOTERM_MF_ALL	GO:0008138~protein tyrosine/serine/threonine phosphatase activity	4	0.327065	0.391982
GOTERM_BP_ALL	GO:0016311~dephosphorylation	10	0.817661	0.423484
GOTERM_MF_ALL	GO:0004721~phosphoprotein phosphatase activity	10	0.817661	0.547565
GOTERM_MF_ALL	GO:0016791~phosphatase activity	15	1.22649	0.547859
GOTERM_MF_ALL	GO:0016788~hydrolase activity, acting on ester bonds	39	3.18888	0.678204
Annotation Cluster 131	Enrichment Score: 0.3722647373850842
Category	Term	Count	%	P-Value
GOTERM_BP_ALL	GO:0048705~skeletal system morphogenesis	12	0.981194	0.128518
GOTERM_BP_ALL	GO:0048701~embryonic cranial skeleton morphogenesis	3	0.245298	0.405469
GOTERM_BP_ALL	GO:0048704~embryonic skeletal system morphogenesis	4	0.327065	0.720602
GOTERM_BP_ALL	GO:0048706~embryonic skeletal system development	4	0.327065	0.863625
Annotation Cluster 132	Enrichment Score: 0.3684366068053608
Category	Term	Count	%	P-Value
GOTERM_BP_ALL	GO:0051259~protein oligomerization	8	0.654129	0.11925
GOTERM_BP_ALL	GO:0051260~protein homooligomerization	6	0.490597	0.187782
GOTERM_BP_ALL	GO:0070271~protein complex biogenesis	16	1.30826	0.327124
GOTERM_BP_ALL	GO:0006461~protein complex assembly	16	1.30826	0.327124
GOTERM_BP_ALL	GO:0065003~macromolecular complex assembly	21	1.71709	0.490524
GOTERM_BP_ALL	GO:0022607~cellular component assembly	31	2.53475	0.504541
GOTERM_BP_ALL	GO:0043933~macromolecular complex subunit organization	21	1.71709	0.632429
GOTERM_BP_ALL	GO:0034622~cellular macromolecular complex assembly	11	0.899428	0.807268
GOTERM_BP_ALL	GO:0044085~cellular component biogenesis	32	2.61652	0.812746
GOTERM_BP_ALL	GO:0034621~cellular macromolecular complex subunit organization	12	0.981194	0.840539
Annotation Cluster 133	Enrichment Score: 0.3612082068521863
Category	Term	Count	%	P-Value
GOTERM_BP_ALL	GO:0007026~negative regulation of microtubule depolymerization	3	0.245298	0.190866
GOTERM_BP_ALL	GO:0031114~regulation of microtubule depolymerization	3	0.245298	0.190866
GOTERM_BP_ALL	GO:0031111~negative regulation of microtubule polymerization or depolymerization	3	0.245298	0.233988
GOTERM_BP_ALL	GO:0070507~regulation of microtubule cytoskeleton organization	4	0.327065	0.343047
GOTERM_BP_ALL	GO:0033043~regulation of organelle organization	11	0.899428	0.393332
GOTERM_BP_ALL	GO:0043244~regulation of protein complex disassembly	4	0.327065	0.453203
GOTERM_BP_ALL	GO:0032886~regulation of microtubule-based process	4	0.327065	0.483357
GOTERM_BP_ALL	GO:0031110~regulation of microtubule polymerization or depolymerization	3	0.245298	0.484552
GOTERM_BP_ALL	GO:0051493~regulation of cytoskeleton organization	7	0.572363	0.508078
GOTERM_BP_ALL	GO:0043242~negative regulation of protein complex disassembly	3	0.245298	0.606034
GOTERM_BP_ALL	GO:0051494~negative regulation of cytoskeleton organization	3	0.245298	0.771815
GOTERM_BP_ALL	GO:0051129~negative regulation of cellular component organization	5	0.408831	0.790051
GOTERM_BP_ALL	GO:0010639~negative regulation of organelle organization	3	0.245298	0.879081
Annotation Cluster 134	Enrichment Score: 0.34390315246816644
Category	Term	Count	%	P-Value
GOTERM_BP_ALL	GO:0042592~homeostatic process	44	3.59771	0.0577425
GOTERM_BP_ALL	GO:0051480~cytosolic calcium ion homeostasis	4	0.327065	0.375031
GOTERM_BP_ALL	GO:0055082~cellular chemical homeostasis	18	1.47179	0.380284
GOTERM_BP_ALL	GO:0050801~ion homeostasis	19	1.55356	0.425623
GOTERM_BP_ALL	GO:0006874~cellular calcium ion homeostasis	7	0.572363	0.426506
GOTERM_BP_ALL	GO:0006873~cellular ion homeostasis	17	1.39002	0.441024
GOTERM_BP_ALL	GO:0055066~di-, tri-valent inorganic cation homeostasis	10	0.817661	0.464864
GOTERM_BP_ALL	GO:0055074~calcium ion homeostasis	7	0.572363	0.46771
GOTERM_BP_ALL	GO:0030005~cellular di-, tri-valent inorganic cation homeostasis	9	0.735895	0.5092
GOTERM_BP_ALL	GO:0006875~cellular metal ion homeostasis	7	0.572363	0.517999
GOTERM_BP_ALL	GO:0042391~regulation of membrane potential	8	0.654129	0.531427
GOTERM_BP_ALL	GO:0048878~chemical homeostasis	22	1.79886	0.532519
GOTERM_BP_ALL	GO:0055065~metal ion homeostasis	7	0.572363	0.575725
GOTERM_BP_ALL	GO:0007204~elevation of cytosolic calcium ion concentration	3	0.245298	0.621504
GOTERM_BP_ALL	GO:0030003~cellular cation homeostasis	9	0.735895	0.65289
GOTERM_BP_ALL	GO:0055080~cation homeostasis	10	0.817661	0.738341
GOTERM_BP_ALL	GO:0019725~cellular homeostasis	18	1.47179	0.771807
Annotation Cluster 135	Enrichment Score: 0.3436681056340485
Category	Term	Count	%	P-Value
GOTERM_BP_ALL	GO:0060541~respiratory system development	9	0.735895	0.421783
GOTERM_BP_ALL	GO:0030324~lung development	8	0.654129	0.457405
GOTERM_BP_ALL	GO:0035295~tube development	17	1.39002	0.459349
GOTERM_BP_ALL	GO:0030323~respiratory tube development	8	0.654129	0.476206
Annotation Cluster 136	Enrichment Score: 0.34333773725706934
Category	Term	Count	%	P-Value
GOTERM_BP_ALL	GO:0060740~prostate gland epithelium morphogenesis	5	0.408831	0.059315
GOTERM_BP_ALL	GO:0060512~prostate gland morphogenesis	5	0.408831	0.066593
GOTERM_BP_ALL	GO:0030850~prostate gland development	6	0.490597	0.0711563
GOTERM_BP_ALL	GO:0030856~regulation of epithelial cell differentiation	4	0.327065	0.129833
GOTERM_BP_ALL	GO:0060742~epithelial cell differentiation involved in prostate gland development	3	0.245298	0.16973
GOTERM_BP_ALL	GO:0007595~lactation	4	0.327065	0.263024
GOTERM_BP_ALL	GO:0001655~urogenital system development	11	0.899428	0.331152
GOTERM_BP_ALL	GO:0048732~gland development	14	1.14473	0.34538
GOTERM_BP_ALL	GO:0048589~developmental growth	8	0.654129	0.352657
GOTERM_BP_ALL	GO:0022612~gland morphogenesis	7	0.572363	0.353605
GOTERM_BP_ALL	GO:0030879~mammary gland development	7	0.572363	0.374432
GOTERM_BP_ALL	GO:0046545~development of primary female sexual characteristics	5	0.408831	0.416946
GOTERM_BP_ALL	GO:0035295~tube development	17	1.39002	0.459349
GOTERM_BP_ALL	GO:0048608~reproductive structure development	9	0.735895	0.474605
GOTERM_BP_ALL	GO:0048511~rhythmic process	7	0.572363	0.498084
GOTERM_BP_ALL	GO:0046660~female sex differentiation	5	0.408831	0.506585
GOTERM_BP_ALL	GO:0022602~ovulation cycle process	4	0.327065	0.512693
GOTERM_BP_ALL	GO:0042698~ovulation cycle	4	0.327065	0.527026
GOTERM_BP_ALL	GO:0007565~female pregnancy	5	0.408831	0.554966
GOTERM_BP_ALL	GO:0060443~mammary gland morphogenesis	3	0.245298	0.573668
GOTERM_BP_ALL	GO:0001763~morphogenesis of a branching structure	8	0.654129	0.584227
GOTERM_BP_ALL	GO:0008585~female gonad development	4	0.327065	0.594981
GOTERM_BP_ALL	GO:0048729~tissue morphogenesis	14	1.14473	0.617191
GOTERM_BP_ALL	GO:0002009~morphogenesis of an epithelium	10	0.817661	0.669755
GOTERM_BP_ALL	GO:0045137~development of primary sexual characteristics	6	0.490597	0.721537
GOTERM_BP_ALL	GO:0008406~gonad development	5	0.408831	0.752848
GOTERM_BP_ALL	GO:0060562~epithelial tube morphogenesis	6	0.490597	0.772571
GOTERM_BP_ALL	GO:0035239~tube morphogenesis	9	0.735895	0.774316
GOTERM_BP_ALL	GO:0048754~branching morphogenesis of a tube	5	0.408831	0.790051
GOTERM_BP_ALL	GO:0001838~embryonic epithelial tube formation	3	0.245298	0.825334
GOTERM_BP_ALL	GO:0016331~morphogenesis of embryonic epithelium	4	0.327065	0.834002
GOTERM_BP_ALL	GO:0003006~reproductive developmental process	13	1.06296	0.837585
GOTERM_BP_ALL	GO:0030855~epithelial cell differentiation	6	0.490597	0.842961
GOTERM_BP_ALL	GO:0035148~tube lumen formation	3	0.245298	0.86101
GOTERM_BP_ALL	GO:0060429~epithelium development	13	1.06296	0.861364
GOTERM_BP_ALL	GO:0007548~sex differentiation	6	0.490597	0.875017
GOTERM_BP_ALL	GO:0048610~reproductive cellular process	5	0.408831	0.99111
Annotation Cluster 137	Enrichment Score: 0.3398722429582934
Category	Term	Count	%	P-Value
GOTERM_CC_ALL	GO:0005765~lysosomal membrane	3	0.245298	0.296482
GOTERM_CC_ALL	GO:0005774~vacuolar membrane	3	0.245298	0.509972
GOTERM_CC_ALL	GO:0044437~vacuolar part	3	0.245298	0.632176
Annotation Cluster 138	Enrichment Score: 0.33404806553108957
Category	Term	Count	%	P-Value
GOTERM_MF_ALL	GO:0004175~endopeptidase activity	30	2.45298	0.220413
GOTERM_MF_ALL	GO:0004252~serine-type endopeptidase activity	12	0.981194	0.566196
GOTERM_MF_ALL	GO:0008236~serine-type peptidase activity	13	1.06296	0.60458
GOTERM_MF_ALL	GO:0017171~serine hydrolase activity	13	1.06296	0.611154
Annotation Cluster 139	Enrichment Score: 0.3307058570869312
Category	Term	Count	%	P-Value
GOTERM_BP_ALL	GO:0006691~leukotriene metabolic process	3	0.245298	0.299359
GOTERM_BP_ALL	GO:0006690~icosanoid metabolic process	4	0.327065	0.310936
GOTERM_BP_ALL	GO:0043449~cellular alkene metabolic process	3	0.245298	0.342509
GOTERM_BP_ALL	GO:0033559~unsaturated fatty acid metabolic process	4	0.327065	0.343047
GOTERM_BP_ALL	GO:0046456~icosanoid biosynthetic process	3	0.245298	0.465384
GOTERM_BP_ALL	GO:0006636~unsaturated fatty acid biosynthetic process	3	0.245298	0.484552
GOTERM_BP_ALL	GO:0016053~organic acid biosynthetic process	8	0.654129	0.708739
GOTERM_BP_ALL	GO:0046394~carboxylic acid biosynthetic process	8	0.654129	0.708739
GOTERM_BP_ALL	GO:0006633~fatty acid biosynthetic process	4	0.327065	0.852381
Annotation Cluster 140	Enrichment Score: 0.32922151179712716
Category	Term	Count	%	P-Value
GOTERM_BP_ALL	GO:0045664~regulation of neuron differentiation	9	0.735895	0.232845
GOTERM_BP_ALL	GO:0050768~negative regulation of neurogenesis	3	0.245298	0.651026
GOTERM_BP_ALL	GO:0010721~negative regulation of cell development	3	0.245298	0.678686
Annotation Cluster 141	Enrichment Score: 0.3287286290103492
Category	Term	Count	%	P-Value
GOTERM_BP_ALL	GO:0009065~glutamine family amino acid catabolic process	3	0.245298	0.109482
GOTERM_BP_ALL	GO:0009064~glutamine family amino acid metabolic process	4	0.327065	0.453203
GOTERM_BP_ALL	GO:0009310~amine catabolic process	5	0.408831	0.518907
GOTERM_BP_ALL	GO:0009063~cellular amino acid catabolic process	4	0.327065	0.607786
GOTERM_BP_ALL	GO:0006520~cellular amino acid metabolic process	11	0.899428	0.666073
GOTERM_BP_ALL	GO:0046395~carboxylic acid catabolic process	5	0.408831	0.692549
GOTERM_BP_ALL	GO:0016054~organic acid catabolic process	5	0.408831	0.692549
Annotation Cluster 142	Enrichment Score: 0.32757432119984914
Category	Term	Count	%	P-Value
GOTERM_BP_ALL	GO:0051091~positive regulation of transcription factor activity	4	0.327065	0.310936
GOTERM_BP_ALL	GO:0043388~positive regulation of DNA binding	4	0.327065	0.437853
GOTERM_BP_ALL	GO:0051090~regulation of transcription factor activity	5	0.408831	0.443064
GOTERM_BP_ALL	GO:0051099~positive regulation of binding	4	0.327065	0.483357
GOTERM_BP_ALL	GO:0051098~regulation of binding	6	0.490597	0.596625
GOTERM_BP_ALL	GO:0051101~regulation of DNA binding	5	0.408831	0.622471
Annotation Cluster 143	Enrichment Score: 0.32390846125838885
Category	Term	Count	%	P-Value
GOTERM_MF_ALL	GO:0008483~transaminase activity	4	0.327065	0.166602
GOTERM_MF_ALL	GO:0016769~transferase activity, transferring nitrogenous groups	4	0.327065	0.293219
KEGG_PATHWAY	mmu00250:Alanine, aspartate and glutamate metabolism	3	0.245298	0.57464
GOTERM_MF_ALL	GO:0019842~vitamin binding	8	0.654129	0.579062
GOTERM_MF_ALL	GO:0070279~vitamin B6 binding	3	0.245298	0.837101
GOTERM_MF_ALL	GO:0030170~pyridoxal phosphate binding	3	0.245298	0.837101
Annotation Cluster 144	Enrichment Score: 0.3154149553677525
Category	Term	Count	%	P-Value
GOTERM_BP_ALL	GO:0051726~regulation of cell cycle	15	1.22649	0.348794
GOTERM_BP_ALL	GO:0010564~regulation of cell cycle process	6	0.490597	0.411279
GOTERM_BP_ALL	GO:0007346~regulation of mitotic cell cycle	7	0.572363	0.477895
GOTERM_BP_ALL	GO:0007088~regulation of mitosis	3	0.245298	0.621504
GOTERM_BP_ALL	GO:0051783~regulation of nuclear division	3	0.245298	0.621504
Annotation Cluster 145	Enrichment Score: 0.30266993488627636
Category	Term	Count	%	P-Value
GOTERM_MF_ALL	GO:0017016~Ras GTPase binding	5	0.408831	0.43788
GOTERM_MF_ALL	GO:0031267~small GTPase binding	5	0.408831	0.464448
GOTERM_MF_ALL	GO:0051020~GTPase binding	5	0.408831	0.503411
GOTERM_MF_ALL	GO:0019899~enzyme binding	14	1.14473	0.601319
Annotation Cluster 146	Enrichment Score: 0.29721995256666794
Category	Term	Count	%	P-Value
GOTERM_BP_ALL	GO:0035113~embryonic appendage morphogenesis	7	0.572363	0.488021
GOTERM_BP_ALL	GO:0030326~embryonic limb morphogenesis	7	0.572363	0.488021
GOTERM_BP_ALL	GO:0035107~appendage morphogenesis	8	0.654129	0.494832
GOTERM_BP_ALL	GO:0035108~limb morphogenesis	8	0.654129	0.494832
GOTERM_BP_ALL	GO:0048736~appendage development	8	0.654129	0.531427
GOTERM_BP_ALL	GO:0060173~limb development	8	0.654129	0.531427
Annotation Cluster 147	Enrichment Score: 0.2911438224762975
Category	Term	Count	%	P-Value
GOTERM_MF_ALL	GO:0004114~3',5'-cyclic-nucleotide phosphodiesterase activity	3	0.245298	0.419303
GOTERM_MF_ALL	GO:0008081~phosphoric diester hydrolase activity	6	0.490597	0.423039
GOTERM_MF_ALL	GO:0004112~cyclic-nucleotide phosphodiesterase activity	3	0.245298	0.439978
KEGG_PATHWAY	mmu00230:Purine metabolism	8	0.654129	0.877174
Annotation Cluster 148	Enrichment Score: 0.2832637114438474
Category	Term	Count	%	P-Value
GOTERM_BP_ALL	GO:0006308~DNA catabolic process	3	0.245298	0.342509
GOTERM_MF_ALL	GO:0016894~endonuclease activity, active with either ribo- or deoxyribonucleic acids and producing 3'-phosphomonoesters	3	0.245298	0.460242
GOTERM_MF_ALL	GO:0004519~endonuclease activity	7	0.572363	0.574743
GOTERM_MF_ALL	GO:0004518~nuclease activity	8	0.654129	0.812482
Annotation Cluster 149	Enrichment Score: 0.28113940737491316
Category	Term	Count	%	P-Value
GOTERM_BP_ALL	GO:0048592~eye morphogenesis	6	0.490597	0.411279
GOTERM_BP_ALL	GO:0048593~camera-type eye morphogenesis	4	0.327065	0.527026
GOTERM_BP_ALL	GO:0001654~eye development	10	0.817661	0.553318
GOTERM_BP_ALL	GO:0043010~camera-type eye development	8	0.654129	0.625891
Annotation Cluster 150	Enrichment Score: 0.2699126753771537
Category	Term	Count	%	P-Value
GOTERM_BP_ALL	GO:0007018~microtubule-based movement	8	0.654129	0.362166
GOTERM_MF_ALL	GO:0003777~microtubule motor activity	5	0.408831	0.633687
GOTERM_BP_ALL	GO:0007017~microtubule-based process	12	0.981194	0.675274
Annotation Cluster 151	Enrichment Score: 0.2599666384903184
Category	Term	Count	%	P-Value
GOTERM_BP_ALL	GO:0044270~nitrogen compound catabolic process	4	0.327065	0.437853
GOTERM_BP_ALL	GO:0009166~nucleotide catabolic process	3	0.245298	0.539407
GOTERM_BP_ALL	GO:0034656~nucleobase, nucleoside and nucleotide catabolic process	3	0.245298	0.621504
GOTERM_BP_ALL	GO:0034655~nucleobase, nucleoside, nucleotide and nucleic acid catabolic process	3	0.245298	0.621504
Annotation Cluster 152	Enrichment Score: 0.2522808553080155
Category	Term	Count	%	P-Value
KEGG_PATHWAY	mmu04012:ErbB signaling pathway	8	0.654129	0.311219
KEGG_PATHWAY	mmu04370:VEGF signaling pathway	6	0.490597	0.53093
KEGG_PATHWAY	mmu05214:Glioma	5	0.408831	0.583738
KEGG_PATHWAY	mmu05223:Non-small cell lung cancer	4	0.327065	0.673495
KEGG_PATHWAY	mmu05212:Pancreatic cancer	4	0.327065	0.843217
Annotation Cluster 153	Enrichment Score: 0.24832627718978523
Category	Term	Count	%	P-Value
GOTERM_CC_ALL	GO:0030136~clathrin-coated vesicle	9	0.735895	0.290347
GOTERM_CC_ALL	GO:0030665~clathrin coated vesicle membrane	4	0.327065	0.370815
GOTERM_CC_ALL	GO:0008021~synaptic vesicle	6	0.490597	0.391295
GOTERM_CC_ALL	GO:0030135~coated vesicle	9	0.735895	0.474365
GOTERM_CC_ALL	GO:0044456~synapse part	14	1.14473	0.516117
GOTERM_CC_ALL	GO:0012506~vesicle membrane	7	0.572363	0.534494
GOTERM_CC_ALL	GO:0031410~cytoplasmic vesicle	31	2.53475	0.574995
GOTERM_CC_ALL	GO:0031982~vesicle	31	2.53475	0.622946
GOTERM_CC_ALL	GO:0030662~coated vesicle membrane	4	0.327065	0.627391
GOTERM_CC_ALL	GO:0030659~cytoplasmic vesicle membrane	5	0.408831	0.777384
GOTERM_CC_ALL	GO:0044433~cytoplasmic vesicle part	5	0.408831	0.832225
GOTERM_CC_ALL	GO:0031988~membrane-bounded vesicle	22	1.79886	0.842247
GOTERM_CC_ALL	GO:0016023~cytoplasmic membrane-bounded vesicle	21	1.71709	0.875803
Annotation Cluster 154	Enrichment Score: 0.24626941413112338
Category	Term	Count	%	P-Value
GOTERM_BP_ALL	GO:0043588~skin development	5	0.408831	0.0910269
GOTERM_BP_ALL	GO:0048730~epidermis morphogenesis	3	0.245298	0.384776
GOTERM_BP_ALL	GO:0008544~epidermis development	8	0.654129	0.584227
GOTERM_BP_ALL	GO:0007398~ectoderm development	8	0.654129	0.649738
GOTERM_BP_ALL	GO:0022404~molting cycle process	3	0.245298	0.791076
GOTERM_BP_ALL	GO:0001942~hair follicle development	3	0.245298	0.791076
GOTERM_BP_ALL	GO:0022405~hair cycle process	3	0.245298	0.791076
GOTERM_BP_ALL	GO:0009913~epidermal cell differentiation	3	0.245298	0.800158
GOTERM_BP_ALL	GO:0042303~molting cycle	3	0.245298	0.808888
GOTERM_BP_ALL	GO:0042633~hair cycle	3	0.245298	0.808888
Annotation Cluster 155	Enrichment Score: 0.23919017058807684
Category	Term	Count	%	P-Value
KEGG_PATHWAY	mmu04012:ErbB signaling pathway	8	0.654129	0.311219
KEGG_PATHWAY	mmu05221:Acute myeloid leukemia	4	0.327065	0.708951
KEGG_PATHWAY	mmu05220:Chronic myeloid leukemia	4	0.327065	0.868454
Annotation Cluster 156	Enrichment Score: 0.23741299654732448
Category	Term	Count	%	P-Value
GOTERM_CC_ALL	GO:0005874~microtubule	19	1.55356	0.200228
GOTERM_CC_ALL	GO:0015630~microtubule cytoskeleton	29	2.37122	0.460236
GOTERM_CC_ALL	GO:0005856~cytoskeleton	69	5.64186	0.494865
GOTERM_CC_ALL	GO:0044430~cytoskeletal part	42	3.43418	0.829934
GOTERM_CC_ALL	GO:0043232~intracellular non-membrane-bounded organelle	91	7.44072	0.99711
GOTERM_CC_ALL	GO:0043228~non-membrane-bounded organelle	91	7.44072	0.99711
Annotation Cluster 157	Enrichment Score: 0.23186972046250887
Category	Term	Count	%	P-Value
GOTERM_CC_ALL	GO:0019867~outer membrane	7	0.572363	0.460931
GOTERM_CC_ALL	GO:0031968~organelle outer membrane	6	0.490597	0.608548
GOTERM_CC_ALL	GO:0005741~mitochondrial outer membrane	5	0.408831	0.718555
Annotation Cluster 158	Enrichment Score: 0.22938881052465238
Category	Term	Count	%	P-Value
GOTERM_BP_ALL	GO:0008015~blood circulation	8	0.654129	0.457405
GOTERM_BP_ALL	GO:0003013~circulatory system process	8	0.654129	0.457405
GOTERM_BP_ALL	GO:0003073~regulation of systemic arterial blood pressure	3	0.245298	0.484552
GOTERM_BP_ALL	GO:0008217~regulation of blood pressure	5	0.408831	0.518907
GOTERM_BP_ALL	GO:0035150~regulation of tube size	3	0.245298	0.771815
GOTERM_BP_ALL	GO:0050880~regulation of blood vessel size	3	0.245298	0.771815
GOTERM_BP_ALL	GO:0003018~vascular process in circulatory system	3	0.245298	0.791076
Annotation Cluster 159	Enrichment Score: 0.22683818563492475
Category	Term	Count	%	P-Value
GOTERM_BP_ALL	GO:0030330~DNA damage response, signal transduction by p53 class mediator	3	0.245298	0.299359
GOTERM_BP_ALL	GO:0042770~DNA damage response, signal transduction	5	0.408831	0.416946
GOTERM_BP_ALL	GO:0033554~cellular response to stress	14	1.14473	0.993825
GOTERM_BP_ALL	GO:0006974~response to DNA damage stimulus	8	0.654129	0.99785
Annotation Cluster 160	Enrichment Score: 0.22679155466162843
Category	Term	Count	%	P-Value
GOTERM_BP_ALL	GO:0007517~muscle organ development	12	0.981194	0.433087
GOTERM_BP_ALL	GO:0060537~muscle tissue development	9	0.735895	0.526226
GOTERM_BP_ALL	GO:0007519~skeletal muscle tissue development	5	0.408831	0.600698
GOTERM_BP_ALL	GO:0060538~skeletal muscle organ development	5	0.408831	0.622471
GOTERM_BP_ALL	GO:0014706~striated muscle tissue development	6	0.490597	0.862026
Annotation Cluster 161	Enrichment Score: 0.22451292507824588
Category	Term	Count	%	P-Value
GOTERM_BP_ALL	GO:0009725~response to hormone stimulus	11	0.899428	0.479391
GOTERM_BP_ALL	GO:0009719~response to endogenous stimulus	12	0.981194	0.492345
GOTERM_BP_ALL	GO:0010033~response to organic substance	30	2.45298	0.532214
GOTERM_BP_ALL	GO:0032870~cellular response to hormone stimulus	4	0.327065	0.656255
GOTERM_BP_ALL	GO:0048545~response to steroid hormone stimulus	4	0.327065	0.678817
GOTERM_BP_ALL	GO:0043434~response to peptide hormone stimulus	5	0.408831	0.803621
Annotation Cluster 162	Enrichment Score: 0.2203739878746798
Category	Term	Count	%	P-Value
GOTERM_CC_ALL	GO:0009925~basal plasma membrane	3	0.245298	0.52898
GOTERM_CC_ALL	GO:0045178~basal part of cell	3	0.245298	0.54748
GOTERM_CC_ALL	GO:0016323~basolateral plasma membrane	8	0.654129	0.753478
Annotation Cluster 163	Enrichment Score: 0.21300861534093485
Category	Term	Count	%	P-Value
GOTERM_BP_ALL	GO:0006469~negative regulation of protein kinase activity	4	0.327065	0.568569
GOTERM_BP_ALL	GO:0033673~negative regulation of kinase activity	4	0.327065	0.568569
GOTERM_BP_ALL	GO:0051348~negative regulation of transferase activity	4	0.327065	0.594981
GOTERM_BP_ALL	GO:0044092~negative regulation of molecular function	8	0.654129	0.64189
GOTERM_BP_ALL	GO:0043086~negative regulation of catalytic activity	6	0.490597	0.697312
Annotation Cluster 164	Enrichment Score: 0.20127804682254966
Category	Term	Count	%	P-Value
GOTERM_BP_ALL	GO:0046058~cAMP metabolic process	3	0.245298	0.255772
GOTERM_BP_ALL	GO:0009187~cyclic nucleotide metabolic process	3	0.245298	0.621504
GOTERM_BP_ALL	GO:0006163~purine nucleotide metabolic process	8	0.654129	0.820765
GOTERM_BP_ALL	GO:0009123~nucleoside monophosphate metabolic process	3	0.245298	0.86101
KEGG_PATHWAY	mmu00230:Purine metabolism	8	0.654129	0.877174
Annotation Cluster 165	Enrichment Score: 0.18910937632908884
Category	Term	Count	%	P-Value
GOTERM_BP_ALL	GO:0007498~mesoderm development	5	0.408831	0.443064
GOTERM_BP_ALL	GO:0001707~mesoderm formation	3	0.245298	0.621504
GOTERM_BP_ALL	GO:0048332~mesoderm morphogenesis	3	0.245298	0.651026
GOTERM_BP_ALL	GO:0001704~formation of primary germ layer	3	0.245298	0.678686
GOTERM_BP_ALL	GO:0007369~gastrulation	3	0.245298	0.931698
Annotation Cluster 166	Enrichment Score: 0.18770332759362915
Category	Term	Count	%	P-Value
GOTERM_BP_ALL	GO:0030900~forebrain development	11	0.899428	0.494834
GOTERM_BP_ALL	GO:0007420~brain development	16	1.30826	0.692178
GOTERM_BP_ALL	GO:0007417~central nervous system development	19	1.55356	0.798386
Annotation Cluster 167	Enrichment Score: 0.1838047360672701
Category	Term	Count	%	P-Value
KEGG_PATHWAY	mmu05218:Melanoma	6	0.490597	0.46987
KEGG_PATHWAY	mmu05210:Colorectal cancer	6	0.490597	0.642319
KEGG_PATHWAY	mmu05215:Prostate cancer	4	0.327065	0.930803
Annotation Cluster 168	Enrichment Score: 0.17687911299248943
Category	Term	Count	%	P-Value
GOTERM_BP_ALL	GO:0006357~regulation of transcription from RNA polymerase II promoter	39	3.18888	0.35132
GOTERM_BP_ALL	GO:0000122~negative regulation of transcription from RNA polymerase II promoter	14	1.14473	0.573532
GOTERM_BP_ALL	GO:0009892~negative regulation of metabolic process	31	2.53475	0.581765
GOTERM_BP_ALL	GO:0045892~negative regulation of transcription, DNA-dependent	18	1.47179	0.606092
GOTERM_BP_ALL	GO:0009890~negative regulation of biosynthetic process	25	2.04415	0.610468
GOTERM_BP_ALL	GO:0051253~negative regulation of RNA metabolic process	18	1.47179	0.616869
GOTERM_BP_ALL	GO:0010605~negative regulation of macromolecule metabolic process	28	2.28945	0.686934
GOTERM_BP_ALL	GO:0031324~negative regulation of cellular metabolic process	27	2.20769	0.691435
GOTERM_BP_ALL	GO:0010558~negative regulation of macromolecule biosynthetic process	23	1.88062	0.699084
GOTERM_BP_ALL	GO:0016481~negative regulation of transcription	20	1.63532	0.737673
GOTERM_BP_ALL	GO:0031327~negative regulation of cellular biosynthetic process	23	1.88062	0.746986
GOTERM_MF_ALL	GO:0016564~transcription repressor activity	11	0.899428	0.806895
GOTERM_BP_ALL	GO:0010629~negative regulation of gene expression	21	1.71709	0.808767
GOTERM_BP_ALL	GO:0045934~negative regulation of nucleobase, nucleoside, nucleotide and nucleic acid metabolic process	20	1.63532	0.828053
GOTERM_BP_ALL	GO:0051172~negative regulation of nitrogen compound metabolic process	20	1.63532	0.84012
Annotation Cluster 169	Enrichment Score: 0.1738778306204506
Category	Term	Count	%	P-Value
GOTERM_BP_ALL	GO:0015711~organic anion transport	4	0.327065	0.390912
GOTERM_BP_ALL	GO:0006820~anion transport	8	0.654129	0.625891
GOTERM_BP_ALL	GO:0015698~inorganic anion transport	5	0.408831	0.710775
GOTERM_BP_ALL	GO:0006821~chloride transport	3	0.245298	0.873313
GOTERM_MF_ALL	GO:0008509~anion transmembrane transporter activity	6	0.490597	0.889468
Annotation Cluster 170	Enrichment Score: 0.15572404526097405
Category	Term	Count	%	P-Value
GOTERM_BP_ALL	GO:0046486~glycerolipid metabolic process	8	0.654129	0.617745
GOTERM_BP_ALL	GO:0006641~triglyceride metabolic process	3	0.245298	0.621504
GOTERM_BP_ALL	GO:0006639~acylglycerol metabolic process	3	0.245298	0.716791
GOTERM_BP_ALL	GO:0006638~neutral lipid metabolic process	3	0.245298	0.740028
GOTERM_BP_ALL	GO:0006662~glycerol ether metabolic process	3	0.245298	0.740028
GOTERM_BP_ALL	GO:0018904~organic ether metabolic process	3	0.245298	0.771815
Annotation Cluster 171	Enrichment Score: 0.15367593933314566
Category	Term	Count	%	P-Value
GOTERM_MF_ALL	GO:0016755~transferase activity, transferring amino-acyl groups	3	0.245298	0.26616
GOTERM_MF_ALL	GO:0008415~acyltransferase activity	7	0.572363	0.964662
GOTERM_MF_ALL	GO:0016747~transferase activity, transferring acyl groups other than amino-acyl groups	7	0.572363	0.968387
GOTERM_MF_ALL	GO:0016746~transferase activity, transferring acyl groups	7	0.572363	0.976629
Annotation Cluster 172	Enrichment Score: 0.14851085727564511
Category	Term	Count	%	P-Value
GOTERM_MF_ALL	GO:0008009~chemokine activity	3	0.245298	0.666192
GOTERM_MF_ALL	GO:0042379~chemokine receptor binding	3	0.245298	0.680137
GOTERM_MF_ALL	GO:0001664~G-protein-coupled receptor binding	4	0.327065	0.791174
Annotation Cluster 173	Enrichment Score: 0.1471048112288955
Category	Term	Count	%	P-Value
GOTERM_BP_ALL	GO:0046651~lymphocyte proliferation	3	0.245298	0.704531
GOTERM_BP_ALL	GO:0070661~leukocyte proliferation	3	0.245298	0.716791
GOTERM_BP_ALL	GO:0032943~mononuclear cell proliferation	3	0.245298	0.716791
Annotation Cluster 174	Enrichment Score: 0.1456288394591616
Category	Term	Count	%	P-Value
GOTERM_BP_ALL	GO:0008542~visual learning	3	0.245298	0.503288
GOTERM_BP_ALL	GO:0007632~visual behavior	3	0.245298	0.539407
GOTERM_BP_ALL	GO:0007611~learning or memory	6	0.490597	0.586597
GOTERM_BP_ALL	GO:0030534~adult behavior	5	0.408831	0.790051
GOTERM_BP_ALL	GO:0007612~learning	3	0.245298	0.847621
GOTERM_BP_ALL	GO:0009416~response to light stimulus	4	0.327065	0.926412
GOTERM_BP_ALL	GO:0009314~response to radiation	5	0.408831	0.967975
Annotation Cluster 175	Enrichment Score: 0.13824462473178836
Category	Term	Count	%	P-Value
GOTERM_BP_ALL	GO:0051493~regulation of cytoskeleton organization	7	0.572363	0.508078
GOTERM_BP_ALL	GO:0032956~regulation of actin cytoskeleton organization	3	0.245298	0.867292
GOTERM_BP_ALL	GO:0032970~regulation of actin filament-based process	3	0.245298	0.873313
Annotation Cluster 176	Enrichment Score: 0.13063175485270256
Category	Term	Count	%	P-Value
GOTERM_BP_ALL	GO:0006505~GPI anchor metabolic process	3	0.245298	0.556773
GOTERM_BP_ALL	GO:0046486~glycerolipid metabolic process	8	0.654129	0.617745
GOTERM_BP_ALL	GO:0045017~glycerolipid biosynthetic process	4	0.327065	0.656255
GOTERM_BP_ALL	GO:0030384~phosphoinositide metabolic process	4	0.327065	0.71057
GOTERM_BP_ALL	GO:0046474~glycerophospholipid biosynthetic process	3	0.245298	0.751023
GOTERM_BP_ALL	GO:0006650~glycerophospholipid metabolic process	5	0.408831	0.752848
GOTERM_BP_ALL	GO:0019637~organophosphate metabolic process	9	0.735895	0.800505
GOTERM_BP_ALL	GO:0008654~phospholipid biosynthetic process	3	0.245298	0.956042
GOTERM_BP_ALL	GO:0006644~phospholipid metabolic process	6	0.490597	0.961491
Annotation Cluster 177	Enrichment Score: 0.12644614936430623
Category	Term	Count	%	P-Value
GOTERM_MF_ALL	GO:0015293~symporter activity	8	0.654129	0.670488
GOTERM_MF_ALL	GO:0015370~solute:sodium symporter activity	3	0.245298	0.76481
GOTERM_MF_ALL	GO:0015294~solute:cation symporter activity	4	0.327065	0.814174
Annotation Cluster 178	Enrichment Score: 0.12494225814330023
Category	Term	Count	%	P-Value
GOTERM_BP_ALL	GO:0009581~detection of external stimulus	4	0.327065	0.678817
GOTERM_BP_ALL	GO:0051606~detection of stimulus	5	0.408831	0.768302
GOTERM_BP_ALL	GO:0009582~detection of abiotic stimulus	3	0.245298	0.808888
Annotation Cluster 179	Enrichment Score: 0.12363062319152186
Category	Term	Count	%	P-Value
GOTERM_BP_ALL	GO:0009991~response to extracellular stimulus	8	0.654129	0.649738
GOTERM_BP_ALL	GO:0031667~response to nutrient levels	6	0.490597	0.798353
GOTERM_BP_ALL	GO:0007584~response to nutrient	4	0.327065	0.820682
Annotation Cluster 180	Enrichment Score: 0.12283773587587356
Category	Term	Count	%	P-Value
KEGG_PATHWAY	mmu04916:Melanogenesis	7	0.572363	0.613507
KEGG_PATHWAY	mmu04720:Long-term potentiation	4	0.327065	0.829096
KEGG_PATHWAY	mmu04310:Wnt signaling pathway	8	0.654129	0.841516
Annotation Cluster 181	Enrichment Score: 0.11982483677381704
Category	Term	Count	%	P-Value
GOTERM_BP_ALL	GO:0009790~embryonic development	38	3.10711	0.628247
GOTERM_BP_ALL	GO:0043009~chordate embryonic development	22	1.79886	0.782132
GOTERM_BP_ALL	GO:0009792~embryonic development ending in birth or egg hatching	22	1.79886	0.795841
GOTERM_BP_ALL	GO:0001701~in utero embryonic development	13	1.06296	0.848133
Annotation Cluster 182	Enrichment Score: 0.11621186065566799
Category	Term	Count	%	P-Value
GOTERM_BP_ALL	GO:0001657~ureteric bud development	3	0.245298	0.704531
GOTERM_BP_ALL	GO:0001822~kidney development	6	0.490597	0.744345
GOTERM_BP_ALL	GO:0001656~metanephros development	3	0.245298	0.854456
Annotation Cluster 183	Enrichment Score: 0.11432610335260668
Category	Term	Count	%	P-Value
GOTERM_MF_ALL	GO:0016836~hydro-lyase activity	3	0.245298	0.719127
GOTERM_MF_ALL	GO:0016829~lyase activity	8	0.654129	0.761199
GOTERM_MF_ALL	GO:0016835~carbon-oxygen lyase activity	3	0.245298	0.829312
Annotation Cluster 184	Enrichment Score: 0.10711522660212745
Category	Term	Count	%	P-Value
GOTERM_BP_ALL	GO:0051493~regulation of cytoskeleton organization	7	0.572363	0.508078
GOTERM_BP_ALL	GO:0032271~regulation of protein polymerization	3	0.245298	0.847621
GOTERM_BP_ALL	GO:0043254~regulation of protein complex assembly	3	0.245298	0.894961
[truncated: 238 more rows]
