# Supplementary material for: Integrative Analysis of the Developing Postnatal Mouse Heart Transcriptome
Source: PLoS One. 2015 Jul 22;10(7):e0133288. doi: 10.1371/journal.pone.0133288 (PMC4511561; doi:10.1371/journal.pone.0133288)
Supplement: S4 Table — (XLSX) [file pone.0133288.s004.xlsx]

## Sheet: KEGG_Pathway_Enrichment
S4 Table_KEGG Pathways
Pathway Name	Database	Enrichment	Enrichment	% genes
		Score	p-value	in pathway
Cell cycle	kegg	18.4921	9.31091e-09	7.56757
DNA replication	kegg	17.3237	2.99504e-08	13.1034
Fanconi anemia pathway	kegg	9.11108	0.000110435	8.77193
p53 signaling pathway	kegg	8.2187	0.000269565	6.84932
Steroid biosynthesis	kegg	7.8573	0.000386918	11.3924
Mismatch repair	kegg	7.85393	0.000388222	10.4167
Staphylococcus aureus infection	kegg	7.52002	0.000542123	7.05394
Hematopoietic cell lineage	kegg	7.29521	0.000678779	6.09418
Graft-versus-host disease	kegg	7.02115	0.000892794	6.74603
Viral myocarditis	kegg	6.95836	0.000950651	5.63063
HTLV-I infection	kegg	6.87911	0.00102906	4.36162
Systemic lupus erythematosus	kegg	5.83075	0.00293588	5.33643
Allograft rejection	kegg	5.1393	0.00586182	5.92885
Terpenoid backbone biosynthesis	kegg	5.13785	0.00587027	8.33333
Herpes simplex infection	kegg	5.13511	0.00588641	4.30571
ABC transporters	kegg	4.9979	0.00675211	6.2201
Homologous recombination	kegg	4.95552	0.00704441	8.08081
Type I diabetes mellitus	kegg	4.88977	0.00752317	5.61404
Antigen processing and presentation	kegg	4.84109	0.00789846	5.23416
Phagosome	kegg	4.62857	0.00976872	4.29975
Hypertrophic cardiomyopathy (HCM)	kegg	4.5378	0.0106969	5.17241
Metabolic pathways	kegg	4.50739	0.0110272	3.35412
Pathways in cancer	kegg	4.50166	0.0110906	3.84615
Synthesis and degradation of ketone bodies	kegg	4.30348	0.0135214	12.1212
Autoimmune thyroid disease	kegg	4.06368	0.0171857	5.22648
Base excision repair	kegg	4.0055	0.0182152	6.42857
Dilated cardiomyopathy	kegg	3.94858	0.0192821	4.85175
PPAR signaling pathway	kegg	3.8767	0.0207191	4.89914
Primary bile acid biosynthesis	kegg	3.87365	0.0207823	8.92857
Oocyte meiosis	kegg	3.8426	0.0214377	4.52675
Pertussis	kegg	3.77939	0.0228366	4.8433
Butirosin and neomycin biosynthesis	kegg	3.76283	0.0232179	13.6364
Fatty acid biosynthesis	kegg	3.64381	0.0261524	13.0435
Basal cell carcinoma	kegg	3.38112	0.0340092	5.31401
Cell adhesion molecules (CAMs)	kegg	3.37142	0.0343409	4.02685
One carbon pool by folate	kegg	3.36414	0.0345917	7.8125
ECM-receptor interaction	kegg	3.22046	0.0399365	4.5977
Complement and coagulation cascades	kegg	3.19324	0.0410385	4.7619
Progesterone-mediated oocyte maturation	kegg	3.18361	0.0414357	4.4335
Arrhythmogenic right ventricular cardiomyopathy (ARVC)	kegg	3.16969	0.0420165	4.74576
Glutathione metabolism	kegg	3.09585	0.0452364	5.06912
