# Supplementary material for: Integrative Analysis of the Developing Postnatal Mouse Heart Transcriptome
Source: PLoS One. 2015 Jul 22;10(7):e0133288. doi: 10.1371/journal.pone.0133288 (PMC4511561; doi:10.1371/journal.pone.0133288)
Supplement: S5 Table — (XLSX) [file pone.0133288.s005.xlsx]

## Sheet: S6 Table_Gene Set Enrichment An
S5 Table_Gene Set Enrichment Analysis Report
NAME	SIZE	ES	NES	NOM p-val	FDR q-val
KEGG_CELL_CYCLE	110	-0.562072	-1.97476	0	0.00511987
KEGG_DNA_REPLICATION	35	-0.634514	-1.84043	0	0.0225518
KEGG_ONE_CARBON_POOL_BY_FOLATE	15	-0.631509	-1.52674	0.0422535	0.17748
KEGG_STEROID_BIOSYNTHESIS	16	-0.59532	-1.45813	0.0658824	0.179065
KEGG_MISMATCH_REPAIR	22	-0.590904	-1.53628	0.0360169	0.189226
KEGG_P53_SIGNALING_PATHWAY	61	-0.446813	-1.45874	0.0260663	0.194723
KEGG_NITROGEN_METABOLISM	22	-0.562277	-1.46588	0.0644444	0.205261
KEGG_NUCLEOTIDE_EXCISION_REPAIR	42	-0.512326	-1.54539	0.0118765	0.208817
KEGG_HOMOLOGOUS_RECOMBINATION	25	-0.588009	-1.59757	0.0207469	0.222252
KEGG_PYRIMIDINE_METABOLISM	89	-0.424863	-1.46789	0.00941176	0.224457
KEGG_TERPENOID_BACKBONE_BIOSYNTHESIS	15	-0.596785	-1.41061	0.076087	0.237715
KEGG_PROGESTERONE_MEDIATED_OOCYTE_MATURATION	79	-0.464095	-1.55455	0.00234192	0.244425
KEGG_PENTOSE_PHOSPHATE_PATHWAY	24	-0.533884	-1.47251	0.0486726	0.244791
KEGG_BIOSYNTHESIS_OF_UNSATURATED_FATTY_ACIDS	19	-0.541942	-1.38323	0.0879121	0.268854
KEGG_RIBOFLAVIN_METABOLISM	16	-0.558268	-1.364	0.101124	0.286486
KEGG_FRUCTOSE_AND_MANNOSE_METABOLISM	33	-0.457391	-1.35043	0.0756881	0.295511
KEGG_OOCYTE_MEIOSIS	100	-0.383326	-1.33536	0.0363196	0.308578
KEGG_BASAL_CELL_CARCINOMA	54	-0.411967	-1.29831	0.0788177	0.35087
KEGG_TIGHT_JUNCTION	119	-0.362114	-1.30109	0.0461538	0.363456
KEGG_GLYOXYLATE_AND_DICARBOXYLATE_METABOLISM	16	-0.52227	-1.26116	0.158768	0.382657
KEGG_BASE_EXCISION_REPAIR	32	-0.451029	-1.27455	0.142534	0.388991
KEGG_PROPANOATE_METABOLISM	29	-0.454189	-1.26325	0.156177	0.395492
KEGG_HEDGEHOG_SIGNALING_PATHWAY	49	-0.389072	-1.22089	0.141509	0.465493
KEGG_RENAL_CELL_CARCINOMA	67	-0.354943	-1.16662	0.1959	0.535453
KEGG_UBIQUITIN_MEDIATED_PROTEOLYSIS	124	-0.315786	-1.1453	0.162234	0.540648
KEGG_MELANOGENESIS	95	-0.339698	-1.1782	0.155388	0.543378
KEGG_TGF_BETA_SIGNALING_PATHWAY	74	-0.348738	-1.1836	0.150342	0.549054
KEGG_BETA_ALANINE_METABOLISM	20	-0.438751	-1.14782	0.293217	0.551116
KEGG_RNA_DEGRADATION	54	-0.373477	-1.16664	0.192394	0.556013
KEGG_RNA_POLYMERASE	27	-0.409026	-1.14941	0.256944	0.56617
KEGG_GLYCOSAMINOGLYCAN_BIOSYNTHESIS_HEPARAN_SULFATE	24	-0.420066	-1.11972	0.302895	0.58205
KEGG_LEUKOCYTE_TRANSENDOTHELIAL_MIGRATION	104	-0.320142	-1.12081	0.210938	0.597457
KEGG_GLYCOSYLPHOSPHATIDYLINOSITOL_GPI_ANCHOR_BIOSYNTHESIS	23	-0.414218	-1.1004	0.328228	0.603097
KEGG_PATHWAYS_IN_CANCER	310	-0.274555	-1.10255	0.170213	0.614321
KEGG_AXON_GUIDANCE	115	-0.294398	-1.07198	0.293367	0.674118
KEGG_SPLICEOSOME	108	-0.298774	-1.06251	0.309824	0.683598
KEGG_MELANOMA	68	-0.319988	-1.04764	0.369305	0.713146
KEGG_PYRUVATE_METABOLISM	36	-0.350362	-1.03305	0.388235	0.722339
KEGG_SNARE_INTERACTIONS_IN_VESICULAR_TRANSPORT	34	-0.363626	-1.03449	0.410959	0.736758
KEGG_PROSTATE_CANCER	87	-0.282643	-0.982153	0.480726	0.8604
KEGG_ENDOMETRIAL_CANCER	51	-0.312177	-0.986586	0.473684	0.865797
KEGG_GLYCOSPHINGOLIPID_BIOSYNTHESIS_LACTO_AND_NEOLACTO_SERIES	20	-0.379772	-0.970216	0.522484	0.882257
KEGG_BASAL_TRANSCRIPTION_FACTORS	31	-0.340129	-0.959662	0.512529	0.899374
KEGG_WNT_SIGNALING_PATHWAY	140	-0.256216	-0.936857	0.632701	0.956854
KEGG_RIBOSOME	72	-0.274205	-0.917131	0.611511	0.982292
KEGG_AMINOACYL_TRNA_BIOSYNTHESIS	41	-0.302157	-0.922451	0.615909	0.985276
KEGG_N_GLYCAN_BIOSYNTHESIS	41	-0.166916	-0.500235	1	0.997771
KEGG_RENIN_ANGIOTENSIN_SYSTEM	17	-0.363877	-0.906037	0.588764	0.99807
KEGG_BUTANOATE_METABOLISM	31	-0.316906	-0.895958	0.658427	1
KEGG_VASOPRESSIN_REGULATED_WATER_REABSORPTION	42	-0.283868	-0.858104	0.746696	1
KEGG_SMALL_CELL_LUNG_CANCER	76	-0.253677	-0.856185	0.799539	1
KEGG_GLYCOSAMINOGLYCAN_DEGRADATION	18	-0.338361	-0.855188	0.66443	1
KEGG_SPHINGOLIPID_METABOLISM	39	-0.287447	-0.852157	0.703872	1
KEGG_NON_SMALL_CELL_LUNG_CANCER	49	-0.264221	-0.823091	0.817552	1
KEGG_PANTOTHENATE_AND_COA_BIOSYNTHESIS	15	-0.333844	-0.808338	0.719298	1
KEGG_ERBB_SIGNALING_PATHWAY	83	-0.232797	-0.798667	0.908879	1
KEGG_AMYOTROPHIC_LATERAL_SCLEROSIS_ALS	45	-0.26421	-0.798374	0.81401	1
KEGG_VIBRIO_CHOLERAE_INFECTION	48	-0.256056	-0.794896	0.863109	1
KEGG_PARKINSONS_DISEASE	99	-0.221175	-0.774899	0.941589	1
KEGG_CYSTEINE_AND_METHIONINE_METABOLISM	32	-0.269317	-0.77198	0.841304	1
KEGG_LYSINE_DEGRADATION	41	-0.241036	-0.735345	0.932558	1
KEGG_DORSO_VENTRAL_AXIS_FORMATION	21	-0.283604	-0.725503	0.851441	1
KEGG_ARGININE_AND_PROLINE_METABOLISM	47	-0.22141	-0.703108	0.959716	1
KEGG_EPITHELIAL_CELL_SIGNALING_IN_HELICOBACTER_PYLORI_INFECTION	63	-0.214319	-0.700712	0.974178	1
KEGG_ADHERENS_JUNCTION	67	-0.210248	-0.700698	0.969027	1
KEGG_PANCREATIC_CANCER	68	-0.203947	-0.67851	0.986143	1
KEGG_COLORECTAL_CANCER	62	-0.203207	-0.661202	0.990783	1
KEGG_MTOR_SIGNALING_PATHWAY	51	-0.209508	-0.658004	0.986456	1
KEGG_BLADDER_CANCER	39	-0.219344	-0.656936	0.981735	1
KEGG_HUNTINGTONS_DISEASE	148	-0.175786	-0.648117	1	1
KEGG_SELENOAMINO_ACID_METABOLISM	25	-0.224699	-0.613045	0.97032	1
KEGG_OTHER_GLYCAN_DEGRADATION	16	-0.251332	-0.611956	0.952489	1
KEGG_VALINE_LEUCINE_AND_ISOLEUCINE_DEGRADATION	42	-0.18092	-0.545448	1	1
