# Supplementary material for: Integrative Analysis of the Developing Postnatal Mouse Heart Transcriptome
Source: PLoS One. 2015 Jul 22;10(7):e0133288. doi: 10.1371/journal.pone.0133288 (PMC4511561; doi:10.1371/journal.pone.0133288)
Supplement: S6 Table — (XLSX) [file pone.0133288.s006.xlsx]

## Sheet: Sheet0
S6 Table_Top 6 Interaction Network from IPA
ID	Molecules in Network	Score	Focus Molecules	Top Diseases and Functions
1	ACTA1,ADIPOQ,ATP5G1,BCL2,BMP4,CASP3,Cox8b,ESR2,FLNC,GATA4,HTR2B,IGF1,IGF1R,IL1B,INSR,LEP,LEPR,MEF2C,MEF2D,MYH6,MYH7,NDUFA1,NOS2,NPPA,Nppb,NPR1,RGS4,RGS19,SCD,SCP2,SLC27A1,SOCS2,STAT3,TNNI1,TRIM54	10	22	Cardiac Hypertrophy, Cardiovascular Disease, Developmental Disorder
2	ACACA,AR,ATP2A2,AURKB,CACNA1C,CAMK2A,CCNB1,CD36,CDK1,E2F1,ELOVL6,FASN,FSTL3,GPD1,IGF2,ILK,ITGB1,LIMS2,MAPK3,MED13,MYC,Pln,PPARG,PRKCQ,RB1,RBL2,SIRT6,SMAD2	5	14	Cell Cycle, Cardiovascular Disease, Heart Failure
3	ADRB2,ASPH,ATP2A2,CACNA1C,CALR,CASQ2,CAV3,CTF1,EPOR,GJA5,HCN2,HCN4,HEY2,IL6ST,LEP,LEPR,NKX2-5,NOS2,NPPA,Nppb,PITX2,Scd2,SGCA,SPTLC2,STAT3,TBX3,THRB,TRDN	5	14	Cardiovascular System Development and Function, Organ Morphology, Cardiac Arrythmia
4	ALDH1A2,BMP10,CALR,CBX5,CDC6,CREM,E2F6,ERBB2,ERBB4,FKBP1A,GJA1,HBEGF,IKBKG,IL6,KCND2,KCND3,KCNIP2,Ly6a (includes others),MOV10L1,MYLK,NKX2-5,NPPA,Nppb,Pde4d,RFC4,RYR2,SCN5A,SMC4	5	14	Cardiovascular System Development and Function, Organ Morphology, Cardiac Arrythmia
5	ACE,ACOT2,ACTA1,APOD,APOE,BID,CAPN1,CKMT2,Cmya5,COL1A1,CPT1A,CYBB,DES,FN1,HSPD1,INSR,LPL,MYH7,NCF1,NCF2,NOS3,NOX4,NPPA,Nppb,NPR1,OLR1,PDK4,SLC2A1,SLC2A4,SPP1,TGFB1,TNF,VCAM1,XDH	4	14	Cardiac Fibrosis, Cardiovascular Disease, Organismal Injury and Abnormalities
6	ALDH2,ATF4,ATF5,GSS,HK2,PDK4,PLIN5,PPARA,PPARGC1A,PPARGC1B,SLC7A3,SLC7A5,TNFRSF12A,TNFSF12	3	7	Cellular Assembly and Organization, Cardiac Dysfunction, Cardiovascular Disease
